# Supplementary material for: Diet characterization and a preliminary investigation into trophic niche placement for an endangered lake sturgeon (Acipenser fulvescens) population in the Saskatchewan River, SK, Canada
Source: PLoS One. 2018 Nov 1;13(11):e0206313. doi: 10.1371/journal.pone.0206313 (PMC6211698; doi:10.1371/journal.pone.0206313)
Supplement: S1 Table — (XLSX) [file pone.0206313.s001.xlsx]

## Sheet: Sheet1
															Fry correction for C13
													3.9	7	fin	muscle
Species	Common name	Capture year	Capture month	Capture site	Fork lengh (cm)	Weight in cradle (kg)	Substrate type	d15NAIRFin	d15NAIRMMuscle	d13CVPDBfin	d13CVPDBmuscle	d13CVPDBblood	C/N-fin	C/N-muscle	1	1
Notonecta sp.	Backswimmer	2010	A	Sturgeon sampling site 2	N/A	N/A	cobble/boulder		10.9396		-28.3022			5.35773		-26.3977
Notonecta sp.	Backswimmer	2010	A	Sturgeon sampling site 2	N/A	N/A	cobble/boulder		10.1778		-27.9189			4.93674		-26.4489
Coleoptera sp.	Beetle	2010	A	Codette Reservoir - profundal sampling site	N/A	N/A	sand/clay/silt		9.95306		-31.1885			5.07872		-29.5639
Trichoptera sp.	Caddisfly	2010	A	Sturgeon sampling site 3	N/A	N/A	cobble/boulder		8.85894		-27.1971			10.1977		-22.8742
Trichoptera sp.	Caddisfly	2010	A	Sturgeon sampling site 3	N/A	N/A	cobble/boulder		11.463		-29.3655			5.80442		-27.0689
Trichoptera sp.	Caddisfly	2010	A	Sturgeon sampling site 3	N/A	N/A	cobble/boulder		8.55246		-28.8176			9.60948		-24.6585
Trichoptera sp.	Caddisfly	2010	A	Sturgeon sampling site 1	N/A	N/A	cobble/boulder		10.683		-30.7465			5.34557		-28.8536
Trichoptera sp.	Caddisfly	2010	A	Sturgeon sampling site 1	N/A	N/A	cobble/boulder		9.58727		-29.1299			4.93447		-27.6624
Trichoptera sp.	Caddisfly	2010	A	Sturgeon sampling site 1	N/A	N/A	cobble/boulder		12.0212		-31.2526			5.60482		-29.1234
Trichoptera sp.	Caddisfly	2010	A	Sturgeon sampling site 1	N/A	N/A	cobble/boulder		9.51465		-31.4121			5.65936		-29.2359
Trichoptera sp.	Caddisfly	2010	A	Sturgeon sampling site 2	N/A	N/A	cobble/boulder		10.6674		-32.5693			13.4033		-27.6061
Trichoptera sp.	Caddisfly	2010	A	Sturgeon sampling site 2	N/A	N/A	cobble/boulder		11.6692		-30.2268			4.85337		-28.8518
Trichoptera sp.	Caddisfly	2010	A	Sturgeon sampling site 2	N/A	N/A	cobble/boulder		13.368		-31.4664			7.44308		-28.1343
Trichoptera sp.	Caddisfly	2010	A	Sturgeon sampling site 2	N/A	N/A	cobble/boulder		14.0386		-30.0834			5.29148		-28.2427
Trichoptera sp.	Caddisfly	2010	A	Sturgeon sampling site 2	N/A	N/A	cobble/boulder		9.73267		-26.4486			5.17821		-24.7207
Trichoptera sp.	Caddisfly	2010	A	Sturgeon sampling site 2	N/A	N/A	cobble/boulder		10.8287		-31.7106			6.69643		-28.7874
O. virilis	Crayfish	2010	A	Sturgeon sampling site 2	N/A	N/A	cobble/boulder		10.9696		-28.0198			4.69015		-26.8405
O. virilis	Crayfish	2010	A	Sturgeon sampling site 2	N/A	N/A	cobble/boulder		11.7341		-27.4942			4.45137		-26.6272
O. virilis	Crayfish	2010	A	Sturgeon sampling site 2	N/A	N/A	cobble/boulder		9.10911		-30.6542			4.39125		-29.8711
O. virilis	Crayfish	2010	A	Codette Reservoir - Littoral sampling site	N/A	N/A	sand/clay/silt		12.1661		-26.1027			4.56333		-25.0852
O. virilis	Crayfish	2010	A	Codette Reservoir - Littoral sampling site	N/A	N/A	sand/clay/silt		12.094		-26.1732			4.20811		-25.6607
O. virilis	Crayfish	2010	A	Codette Reservoir - Littoral sampling site	N/A	N/A	sand/clay/silt		12.9003		-29.859			4.50336		-28.9211
O. virilis	Crayfish	2010	A	Codette Reservoir - Littoral sampling site	N/A	N/A	sand/clay/silt		13.6179		-29.4784			4.44584		-28.619
O. virilis	Crayfish	2010	A	Codette Reservoir - Littoral sampling site	N/A	N/A	sand/clay/silt		13.093		-29.6291			3.81941		-29.7768
O. virilis	Crayfish	2010	A	Codette Reservoir - Littoral sampling site	N/A	N/A	sand/clay/silt		13.318		-28.4857			4.42789		-27.6511
O. virilis	Crayfish	2010	A	Codette Reservoir - Littoral sampling site	N/A	N/A	sand/clay/silt		12.3718		-26.1367			4.0401		-25.8939
O. virilis	Crayfish	2010	A	Codette Reservoir - Littoral sampling site	N/A	N/A	sand/clay/silt		13.4779		-28.388			4.27169		-27.7789
O. virilis	Crayfish	2010	A	Codette Reservoir - Littoral sampling site	N/A	N/A	sand/clay/silt		13.4056		-28.3539			4.31784		-27.6765
O. virilis	Crayfish	2010	A	Codette Reservoir - Littoral sampling site	N/A	N/A	sand/clay/silt		13.0514		-28.1043			4.41738		-27.2845
O. virilis	Crayfish	2010	A	Codette Reservoir - Littoral sampling site	N/A	N/A	sand/clay/silt		13.502		-29.4494			4.24259		-28.8841
O. virilis	Crayfish	2010	A	Codette Reservoir - Littoral sampling site	N/A	N/A	sand/clay/silt		12.3767		-25.4139			4.10587		-25.0629
O. virilis	Crayfish	2010	A	Codette Reservoir - Littoral sampling site	N/A	N/A	sand/clay/silt		13.4005		-28.6499			4.0756		-28.3483
O. virilis	Crayfish	2010	A	Codette Reservoir - Littoral sampling site	N/A	N/A	sand/clay/silt		13.278		-26.6673			4.18735		-26.187
O. virilis	Crayfish	2010	A	Codette Reservoir - Littoral sampling site	N/A	N/A	sand/clay/silt		14.1734		-28.3634			4.24903		-27.7884
O. virilis	Crayfish	2010	A	Codette Reservoir - Littoral sampling site	N/A	N/A	sand/clay/silt		13.3421		-26.8038			4.48875		-25.8857
O. virilis	Crayfish	2010	A	Codette Reservoir - Littoral sampling site	N/A	N/A	sand/clay/silt		14.2368		-27.0099			4.11448		-26.645
O. virilis	Crayfish	2010	A	Codette Reservoir - Littoral sampling site	N/A	N/A	sand/clay/silt		14.2383		-26.9824			4.13314		-26.5876
O. virilis	Crayfish	2010	A	Codette Reservoir - Littoral sampling site	N/A	N/A	sand/clay/silt		13.4106		-29.6303			4.8272		-28.2858
O. virilis	Crayfish	2010	A	Codette Reservoir - Littoral sampling site	N/A	N/A	sand/clay/silt		14.0814		-26.8406			4.32948		-26.1462
O. virilis	Crayfish	2010	A	Codette Reservoir - Littoral sampling site	N/A	N/A	sand/clay/silt		13.2874		-29.2308			4.21164		-28.7128
O. virilis	Crayfish	2010	A	Codette Reservoir - Littoral sampling site	N/A	N/A	sand/clay/silt		13.1533		-29.1073			4.22091		-28.5751
O. virilis	Crayfish	2010	A	Codette Reservoir - Littoral sampling site	N/A	N/A	sand/clay/silt		13.3493		-28.9133			4.3072		-28.2515
O. virilis	Crayfish	2010	A	Codette Reservoir - Littoral sampling site	N/A	N/A	sand/clay/silt		13.3881		-29.4008			4.22085		-28.8687
O. virilis	Crayfish	2010	A	Codette Reservoir - Littoral sampling site	N/A	N/A	sand/clay/silt		13.6267		-27.9546			4.24158		-27.3909
O. virilis	Crayfish	2010	A	Codette Reservoir - Littoral sampling site	N/A	N/A	sand/clay/silt		13.3474		-27.1456			4.32539		-26.4572
O. virilis	Crayfish	2010	A	Codette Reservoir - Littoral sampling site	N/A	N/A	sand/clay/silt		13.0001		-30.0791			4.28703		-29.4471
O. virilis	Crayfish	2010	A	Codette Reservoir - Littoral sampling site	N/A	N/A	sand/clay/silt		12.9674		-30.1541			4.29921		-29.5041
O. virilis	Crayfish	2010	A	Codette Reservoir - Littoral sampling site	N/A	N/A	sand/clay/silt		12.7124		-25.7467			3.91715		-25.7161
O. virilis	Crayfish	2010	A	Codette Reservoir - Littoral sampling site	N/A	N/A	sand/clay/silt		11.2796		-27.6352			4.11021		-27.2772
O. virilis	Crayfish	2010	A	Codette Reservoir - Littoral sampling site	N/A	N/A	sand/clay/silt		12.3463		-25.8256			4.07054		-25.5323
O. virilis	Crayfish	2010	A	Codette Reservoir - Littoral sampling site	N/A	N/A	sand/clay/silt		13.0821		-29.6584			4.21835		-29.1301
O. virilis	Crayfish	2010	A	Codette Reservoir - Littoral sampling site	N/A	N/A	sand/clay/silt		13.4742		-27.1886			4.17861		-26.7219
O. virilis	Crayfish	2010	A	Codette Reservoir - Littoral sampling site	N/A	N/A	sand/clay/silt		12.6547		-29.6561			4.69438		-28.4715
O. virilis	Crayfish	2010	A	Codette Reservoir - Littoral sampling site	N/A	N/A	sand/clay/silt		13.9517		-28.6447			4.52042		-27.684
O. virilis	Crayfish	2010	A	Codette Reservoir - Littoral sampling site	N/A	N/A	sand/clay/silt		13.9014		-28.6341			4.56356		-27.6163
O. virilis	Crayfish	2010	A	Codette Reservoir - Littoral sampling site	N/A	N/A	sand/clay/silt		12.0008		-25.5795			4.18527		-25.1024
O. virilis	Crayfish	2010	A	Codette Reservoir - Littoral sampling site	N/A	N/A	sand/clay/silt		13.0533		-27.0756			4.69279		-25.8931
O. virilis	Crayfish	2010	A	Codette Reservoir - Littoral sampling site	N/A	N/A	sand/clay/silt		13.4676		-27.4812			4.16582		-27.0345
O. virilis	Crayfish	2010	A	Codette Reservoir - Littoral sampling site	N/A	N/A	sand/clay/silt		14.0016		-28.9766			4.61447		-27.8928
O. virilis	Crayfish	2010	A	Codette Reservoir - Littoral sampling site	N/A	N/A	sand/clay/silt		13.445		-29.5253			3.99672		-29.3559
O. virilis	Crayfish	2010	A	Codette Reservoir - Littoral sampling site	N/A	N/A	sand/clay/silt		13.1806		-29.1641			4.52319		-28.1997
O. virilis	Crayfish	2010	A	Codette Reservoir - Littoral sampling site	N/A	N/A	sand/clay/silt		12.9532		-26.56			4.0282		-26.3372
O. virilis	Crayfish	2010	A	Codette Reservoir - Littoral sampling site	N/A	N/A	sand/clay/silt		13.2835		-27.0577			4.3035		-26.4013
O. virilis	Crayfish	2010	A	Codette Reservoir - Littoral sampling site	N/A	N/A	sand/clay/silt		13.3114		-27.0159			4.30437		-26.3583
O. virilis	Crayfish	2010	A	Codette Reservoir - Littoral sampling site	N/A	N/A	sand/clay/silt		13.4437		-29.4611			4.67642		-28.2989
O. virilis	Crayfish	2010	A	Codette Reservoir - Littoral sampling site	N/A	N/A	sand/clay/silt		13.0746		-29.3667			4.25704		-28.7796
O. virilis	Crayfish	2010	A	Codette Reservoir - Littoral sampling site	N/A	N/A	sand/clay/silt		12.9882		-27.7056			4.49241		-26.7825
O. virilis	Crayfish	2010	A	Codette Reservoir - Littoral sampling site	N/A	N/A	sand/clay/silt		12.406		-27.3294			3.97367		-27.1996
O. virilis	Crayfish	2010	A	Codette Reservoir - Littoral sampling site	N/A	N/A	sand/clay/silt		13.0224		-28.6042			4.10243		-28.2588
O. virilis	Crayfish	2010	A	Codette Reservoir - Littoral sampling site	N/A	N/A	sand/clay/silt		11.4408		-25.1661			6.34293		-22.4701
O. virilis	Crayfish	2010	A	Codette Reservoir - Littoral sampling site	N/A	N/A	sand/clay/silt		11.2838		-24.4565			6.07568		-21.9498
O. virilis	Crayfish	2010	A	Codette Reservoir - Littoral sampling site	N/A	N/A	sand/clay/silt		11.7078		-24.7685			6.01954		-22.3037
O. virilis	Crayfish	2010	A	Codette Reservoir - Littoral sampling site	N/A	N/A	sand/clay/silt		11.5866		-24.7821			6.01647		-22.3197
O. virilis	Crayfish	2010	A	Codette Reservoir - Littoral sampling site	N/A	N/A	sand/clay/silt		11.082		-28.1731			6.3214		-25.4918
O. virilis	Crayfish	2010	A	Codette Reservoir - Littoral sampling site	N/A	N/A	sand/clay/silt		11.7286		-24.9014			7.00715		-21.7974
O. virilis	Crayfish	2010	A	Codette Reservoir - Littoral sampling site	N/A	N/A	sand/clay/silt		11.2792		-24.8769			5.66491		-22.696
O. virilis	Crayfish	2010	A	Codette Reservoir - Littoral sampling site	N/A	N/A	sand/clay/silt		11.1803		-28.6492			6.20997		-26.0453
O. virilis	Crayfish	2010	A	Codette Reservoir - Littoral sampling site	N/A	N/A	sand/clay/silt		11.337		-25.8163			5.66004		-23.6395
O. virilis	Crayfish	2010	A	Codette Reservoir - Littoral sampling site	N/A	N/A	sand/clay/silt		11.2834		-24.6364			5.96357		-22.2142
O. virilis	Crayfish	2010	A	Codette Reservoir - Littoral sampling site	N/A	N/A	sand/clay/silt		11.6634		-26.5364			6.08128		-24.0256
Odonate sp.	Dragonfly	2010	A	Sturgeon sampling site 2	N/A	N/A	cobble/boulder		12.4944		-30.8679			5.86449		-28.523
L. siliquoidea	Fatmucket	2010	A	Codette Reservoir - Littoral sampling site	N/A	N/A	sand/clay/silt		10.3497		-30.0939			6.00489		-27.6402
L. siliquoidea	Fatmucket	2010	A	Codette Reservoir - Littoral sampling site	N/A	N/A	sand/clay/silt		10.1729		-30.3366			5.86723		-27.9896
L. siliquoidea	Fatmucket	2010	A	Codette Reservoir - Littoral sampling site	N/A	N/A	sand/clay/silt		10.0049		-30.3355			5.41405		-28.3779
L. siliquoidea	Fatmucket	2010	A	Codette Reservoir - Littoral sampling site	N/A	N/A	sand/clay/silt		9.70695		-30.5854			4.91791		-29.1365
L. siliquoidea	Fatmucket	2010	A	Codette Reservoir - Littoral sampling site	N/A	N/A	sand/clay/silt		10.185		-30.7141			4.88505		-29.3026
L. siliquoidea	Fatmucket	2010	A	Sturgeon sampling site 1	N/A	N/A	cobble/boulder		11.2257		-30.4528			5.70286		-28.2398
L. siliquoidea	Fatmucket	2010	A	Sturgeon sampling site 1	N/A	N/A	cobble/boulder		10.1008		-31.6857			5.67815		-29.4936
L. siliquoidea	Fatmucket	2010	A	Sturgeon sampling site 1	N/A	N/A	cobble/boulder		10.2728		-30.7844			5.52521		-28.7254
L. siliquoidea	Fatmucket	2010	A	Sturgeon sampling site 1	N/A	N/A	cobble/boulder		10.2054		-30.6461			5.45875		-28.6472
L. siliquoidea	Fatmucket	2010	A	Sturgeon sampling site 1	N/A	N/A	cobble/boulder		9.2319		-30.1657			4.91926		-28.7153
L. siliquoidea	Fatmucket	2010	A	Sturgeon sampling site 1	N/A	N/A	cobble/boulder		9.18411		-30.2918			5.7165		-28.0675
L. siliquoidea	Fatmucket	2010	A	Sturgeon sampling site 1	N/A	N/A	cobble/boulder		9.76707		-30.0153			5.30751		-28.159
L. siliquoidea	Fatmucket	2010	A	Sturgeon sampling site 2	N/A	N/A	cobble/boulder		8.85359		-30.9229			4.86972		-29.529
L. siliquoidea	Fatmucket	2010	A	Sturgeon sampling site 2	N/A	N/A	cobble/boulder		8.94776		-30.753			4.75872		-29.4898
L. siliquoidea	Fatmucket	2010	A	Sturgeon sampling site 3	N/A	N/A	cobble/boulder		10.0443		-30.5773			4.91607		-29.1305
L. siliquoidea	Fatmucket	2010	A	Sturgeon sampling site 3	N/A	N/A	cobble/boulder		9.43959		-30.4515			4.86402		-29.0641
L. siliquoidea	Fatmucket	2010	A	Sturgeon sampling site 3	N/A	N/A	cobble/boulder		9.57176		-30.2444			4.73133		-29.0144
L. siliquoidea	Fatmucket	2010	A	Sturgeon sampling site 2	N/A	N/A	cobble/boulder		9.07254		-29.9993			4.35491		-29.2681
L. siliquoidea	Fatmucket	2010	A	Sturgeon sampling site 2	N/A	N/A	cobble/boulder		9.51758		-30.7607			5.05834		-29.1578
L. siliquoidea	Fatmucket	2010	A	Sturgeon sampling site 3	N/A	N/A	cobble/boulder		10.4859		-30.0622			6.5219		-27.2481
L. siliquoidea	Fatmucket	2010	A	Sturgeon sampling site 2	N/A	N/A	cobble/boulder		10.234		-29.9622			6.80184		-26.9758
L. siliquoidea	Fatmucket	2010	A	Sturgeon sampling site 3	N/A	N/A	cobble/boulder		10.0778		-30.2543			5.66535		-28.073
L. siliquoidea	Fatmucket	2010	A	Sturgeon sampling site 2	N/A	N/A	cobble/boulder		10.9128		-30.4098			6.28107		-27.7562
L. siliquoidea	Fatmucket	2010	A	Sturgeon sampling site 2	N/A	N/A	cobble/boulder		10.5615		-30.0546			6.02333		-27.5869
L. siliquoidea	Fatmucket	2010	A	Codette Reservoir - Littoral sampling site	N/A	N/A	sand/clay/silt		10.8079		-29.3942			4.62995		-28.2906
L. siliquoidea	Fatmucket	2010	A	Codette Reservoir - Littoral sampling site	N/A	N/A	sand/clay/silt		10.272		-30.1679			5.24595		-28.3719
L. siliquoidea	Fatmucket	2010	A	Codette Reservoir - Littoral sampling site	N/A	N/A	sand/clay/silt		10.1828		-29.6423			4.88404		-28.2319
H. azteca	Freshwater shrimp	2010	A	Sturgeon sampling site 2	N/A	N/A	cobble/boulder		8.99208		-25.3174			6.07558		-22.8108
H. azteca	Freshwater shrimp	2010	A	Codette Reservoir - profundal sampling site	N/A	N/A	sand/clay/silt		9.02253		-25.2941			6.05972		-22.7993
H. azteca	Freshwater shrimp	2010	A	Codette Reservoir - profundal sampling site	N/A	N/A	sand/clay/silt		9.28489		-24.9751			6.31445		-22.2986
H. azteca	Freshwater shrimp	2010	A	Codette Reservoir - profundal sampling site	N/A	N/A	sand/clay/silt		10.7352		-29.3833			6.71147		-26.4509
P. grandis	Giant floater	2010	A	Sturgeon sampling site 2	N/A	N/A	cobble/boulder		10.5229		-30.3063			6.43126		-27.5512
P. grandis	Giant floater	2010	A	Sturgeon sampling site 2	N/A	N/A	cobble/boulder		9.90571		-30.3803			5.66009		-28.2036
P. grandis	Giant floater	2010	A	Sturgeon sampling site 2	N/A	N/A	cobble/boulder		10.6635		-30.4185			6.44839		-27.6521
P. grandis	Giant floater	2010	A	Sturgeon sampling site 2	N/A	N/A	cobble/boulder		10.3163		-30.1808			5.03149		-28.6066
P. grandis	Giant floater	2010	A	Codette Reservoir - Littoral sampling site	N/A	N/A	sand/clay/silt		10.3957		-29.5101			4.8712		-28.1144
P. grandis	Giant floater	2010	A	Codette Reservoir - Littoral sampling site	N/A	N/A	sand/clay/silt		10.6765		-29.8727			5.73553		-27.6325
P. grandis	Giant floater	2010	A	Codette Reservoir - Littoral sampling site	N/A	N/A	sand/clay/silt		10.8009		-29.1381			4.66784		-27.9866
P. grandis	Giant floater	2010	A	Codette Reservoir - Littoral sampling site	N/A	N/A	sand/clay/silt		10.4944		-29.1274			4.91122		-27.6861
P. grandis	Giant floater	2010	A	Codette Reservoir - Littoral sampling site	N/A	N/A	sand/clay/silt		11.0598		-29.2668			5.12265		-27.596
P. grandis	Giant floater	2010	A	Codette Reservoir - Littoral sampling site	N/A	N/A	sand/clay/silt		11.1385		-29.5999			5.41903		-27.6377
P. grandis	Giant floater	2010	A	Codette Reservoir - Littoral sampling site	N/A	N/A	sand/clay/silt		10.9251		-29.5161			5.40377		-27.5681
P. grandis	Giant floater	2010	A	Codette Reservoir - Littoral sampling site	N/A	N/A	sand/clay/silt		10.7414		-29.1614			5.15094		-27.4614
P. grandis	Giant floater	2010	A	Codette Reservoir - Littoral sampling site	N/A	N/A	sand/clay/silt		10.2337		-29.3423			5.08886		-27.7069
P. grandis	Giant floater	2010	A	Codette Reservoir - Littoral sampling site	N/A	N/A	sand/clay/silt		10.5641		-29.2932			5.09116		-27.6554
P. grandis	Giant floater	2010	A	Codette Reservoir - Littoral sampling site	N/A	N/A	sand/clay/silt		10.9696		-29.1319			4.82893		-27.7853
P. grandis	Giant floater	2010	A	Codette Reservoir - Littoral sampling site	N/A	N/A	sand/clay/silt		10.61		-29.5482			4.79466		-28.242
P. grandis	Giant floater	2010	A	Codette Reservoir - Littoral sampling site	N/A	N/A	sand/clay/silt		10.9422		-29.4118			6.02995		-26.9392
P. grandis	Giant floater	2010	A	Codette Reservoir - Littoral sampling site	N/A	N/A	sand/clay/silt		11.049		-29.4478			5.43394		-27.4718
P. grandis	Giant floater	2010	A	Codette Reservoir - Littoral sampling site	N/A	N/A	sand/clay/silt		11.7072		-28.6976			5.84313		-26.3698
P. grandis	Giant floater	2010	A	Codette Reservoir - Littoral sampling site	N/A	N/A	sand/clay/silt		11.1948		-29.366			5.31792		-27.4996
P. grandis	Giant floater	2010	A	Codette Reservoir - Littoral sampling site	N/A	N/A	sand/clay/silt		10.9022		-29.1061			5.04354		-27.519
P. grandis	Giant floater	2010	A	Codette Reservoir - Littoral sampling site	N/A	N/A	sand/clay/silt		10.8216		-29.331			5.25604		-27.525
P. grandis	Giant floater	2010	A	Codette Reservoir - Littoral sampling site	N/A	N/A	sand/clay/silt		11.2915		-29.0251			6.22141		-26.4132
M. erythrurum	Golden Redhorse	2011		Stugeon sampling site 1	N/A	N/A	cobble/boulder		13.7153		-26.9497			3.58641		-27.5618
H. alosoides	Goldeye	2011		Sturgeon sampling site 3	N/A	N/A	cobble/boulder		14.501		-28.0906			3.71552		-28.4382
H. alosoides	Goldeye	2011		Sturgeon sampling site 1	N/A	N/A	cobble/boulder		14.8588		-28.0515			3.89654		-28.0577
H. alosoides	Goldeye	2011		Sturgeon sampling site 1	N/A	N/A	cobble/boulder		14.7063		-26.7273			4.05505		-26.4596
H. alosoides	Goldeye	2011		Sturgeon sampling site 3	N/A	N/A	cobble/boulder		14.8522		-28.3485			3.83995		-28.458
H. alosoides	Goldeye	2011		Sturgeon sampling site 3	N/A	N/A	cobble/boulder		15.0486		-26.8183			4.01199		-26.6229
H. alosoides	Goldeye	2011		Sturgeon sampling site 2	N/A	N/A	cobble/boulder		14.246		-28.4314			3.75677		-28.6983
H. alosoides	Goldeye	2011		Sturgeon sampling site 1	N/A	N/A	cobble/boulder		15.4696		-25.9468			3.89927		-25.9481
H. alosoides	Goldeye	2011		Sturgeon sampling site 3	N/A	N/A	cobble/boulder		17.5252		-29.1786			4.39865		-28.385
H. alosoides	Goldeye	2011		Sturgeon sampling site 3	N/A	N/A	cobble/boulder		14.973		-25.9307			3.9064		-25.9192
H. alosoides	Goldeye	2011		Sturgeon sampling site 2	N/A	N/A	cobble/boulder		16.9295		-28.4223			4.38165		-27.6528
H. alosoides	Goldeye	2011		Sturgeon sampling site 2	N/A	N/A	cobble/boulder		15.8908		-25.8647			3.98485		-25.7157
H. alosoides	Goldeye	2011		Sturgeon sampling site 3	N/A	N/A	cobble/boulder		14.5462		-28.2568			3.91975		-28.2215
A. fulvescen	Lake sturgeon	2009	A	Sturgeon sampling Site 2	46	0.79	cobble/boulder	14.3042		-23.6901			3.87234		-23.7401
A. fulvescen	Lake sturgeon	2009	S	Sturgeon sampling site 1	50	0.75	cobble/boulder	13.8829		-26.4738			3.95733		-26.3723
A. fulvescen	Lake sturgeon	2009	JU	Sturgeon sampling Site 2	52	0.67	cobble/boulder	16.1268		-24.9627			3.8058		-25.136
A. fulvescen	Lake sturgeon	2009	JL	Sturgeon sampling site 1	53	0.88	cobble/boulder	13.3615		-26.4736			3.77066		-26.7138
A. fulvescen	Lake sturgeon	2009	JU	Sturgeon sampling Site 2	53	0.97	cobble/boulder	13.8029		-25.0345			3.91581		-25.0062
A. fulvescen	Lake sturgeon	2009	JL	Sturgeon sampling site 1	53	1.02	cobble/boulder	13.5588		-26.7493			3.57261		-27.3908
A. fulvescen	Lake sturgeon	2009	S	Sturgeon sampling site 1	54	0.75	cobble/boulder	14.1314		-26.6268			3.8425		-26.7315
A. fulvescen	Lake sturgeon	2009	JL	Sturgeon sampling site 1	54	0.9	cobble/boulder	12.5262		-26.6706			3.79057		-26.8727
A. fulvescen	Lake sturgeon	2009	O	Sturgeon sampling site 1	54	0.9	cobble/boulder	14.8728		-25.2381			3.66125		-25.6946
A. fulvescen	Lake sturgeon	2009	JL	Sturgeon sampling site 1	56	0.8	cobble/boulder	13.1561		-26.4507			4.05348		-26.1856
A. fulvescen	Lake sturgeon	2009	JU	Sturgeon sampling Site 2	58	0.91	cobble/boulder	15.2314		-24.7479			3.63772		-25.2527
A. fulvescen	Lake sturgeon	2009	JL	Sturgeon sampling site 1	59	1.8	cobble/boulder	13.853		-26.8653			4.05643		-26.5953
A. fulvescen	Lake sturgeon	2009	JL	Sturgeon sampling site 1	60	0.95	cobble/boulder	13.9904		-25.8742			4.03559		-25.639
A. fulvescen	Lake sturgeon	2009	JL	Sturgeon sampling site 2	60	1.23	cobble/boulder	15.8312		-24.0312			3.63549		-24.5405
A. fulvescen	Lake sturgeon	2009	O	Sturgeon sampling site 1	61	1.2	cobble/boulder	13.358		-27.3293			4.00093		-27.1527
A. fulvescen	Lake sturgeon	2009	JL	Sturgeon sampling site 1	68	1.85	cobble/boulder	14.4193		-25.5639			3.92878		-25.5127
A. fulvescen	Lake sturgeon	2009	S	Sturgeon sampling site 1	69	1.8	cobble/boulder	14.1289		-27.2678			3.95519		-27.1701
A. fulvescen	Lake sturgeon	2009	S	Sturgeon sampling site 1	71	0.9	cobble/boulder	14.0178		-26.9747			4.00781		-26.7864
A. fulvescen	Lake sturgeon	2009	JL	Sturgeon sampling site 1	72	2.6	cobble/boulder	14.1112		-25.8043			3.92223		-25.7646
A. fulvescen	Lake sturgeon	2009	A	Sturgeon sampling site 2	74	3.65	cobble/boulder	15.2816		-22.86			3.96721		-22.7414
A. fulvescen	Lake sturgeon	2009	A	Sturgeon sampling Site 2	75	2.5	cobble/boulder	13.7867		-27.2259			3.73896		-27.5274
A. fulvescen	Lake sturgeon	2009	A	Sturgeon sampling site 1	75	3.5	cobble/boulder	15.8413		-27.4185			3.92168		-27.3798
A. fulvescen	Lake sturgeon	2009	S	Sturgeon sampling site 1	79	6	cobble/boulder	13.2625		-24.9961			4.15192		-24.5714
A. fulvescen	Lake sturgeon	2009	S	Sturgeon sampling site 1	84	7	cobble/boulder	14.4427		-24.1181			4.11184		-23.7575
A. fulvescen	Lake sturgeon	2009	A	Sturgeon sampling site 1	85	5	cobble/boulder	14.595		-26.3748			3.80453		-26.5504
A. fulvescen	Lake sturgeon	2009	O	Sturgeon sampling site 1	86	8	cobble/boulder	15.5373		-26.2228			3.38166		-27.2958
A. fulvescen	Lake sturgeon	2009	JL	Sturgeon sampling site 1	87	4	cobble/boulder	14.5389		-25.8763			4.05472		-25.6092
A. fulvescen	Lake sturgeon	2009	JL	Sturgeon sampling Site 2	87	4.8	cobble/boulder	15.716		-24.3577			3.84702		-24.4542
A. fulvescen	Lake sturgeon	2009	A	Sturgeon sampling site 1	87	5	cobble/boulder	14.1317		-26.2439			3.96091		-26.1363
A. fulvescen	Lake sturgeon	2009	JL	Sturgeon sampling site 1	90	4.2	cobble/boulder	13.7862		-24.699			3.87961		-24.7358
A. fulvescen	Lake sturgeon	2009	JL	Sturgeon sampling site 1	90	4.45	cobble/boulder	15.4162		-23.6579			3.75374		-23.9307
A. fulvescen	Lake sturgeon	2009	JL	Sturgeon sampling site 1	91	6.18	cobble/boulder	18.1756		-24.4099			3.57966		-25.0363
A. fulvescen	Lake sturgeon	2009	A	Sturgeon sampling site 1	92	5	cobble/boulder	15.0732		-25.4246			4.04362		-25.176
A. fulvescen	Lake sturgeon	2009	JL	Sturgeon sampling Site 2	92	5.8	cobble/boulder	15.525		-23.6754			3.83589		-23.7924
A. fulvescen	Lake sturgeon	2009	O	Sturgeon sampling site 1	92	10	cobble/boulder	14.3877		-25.6357			4.05115		-25.3745
A. fulvescen	Lake sturgeon	2009	JL	Sturgeon sampling site 1	93	5.6	cobble/boulder	13.8652		-24.1345			4.07833		-23.8285
A. fulvescen	Lake sturgeon	2009	O	Sturgeon sampling site 1	94	10	cobble/boulder	14.7264		-27.1081			3.8357		-27.2255
A. fulvescen	Lake sturgeon	2009	S	Sturgeon sampling site 1	94.5	9	cobble/boulder	14.7085		-26.4622			4.00129		-26.285
A. fulvescen	Lake sturgeon	2009	A	Sturgeon sampling site 1	95	5	cobble/boulder	13.9451		-25.6233			4.39876		-24.8296
A. fulvescen	Lake sturgeon	2009	S	Sturgeon sampling site 1	96	9	cobble/boulder	14.4382		-26.459			4.06021		-26.1828
A. fulvescen	Lake sturgeon	2009	O	Sturgeon sampling site 1	96	10	cobble/boulder	15.8617		-24.9722			3.89547		-24.9804
A. fulvescen	Lake sturgeon	2009	S	Sturgeon sampling site 1	97	10	cobble/boulder	13.1336		-27.606			4.09573		-27.2715
A. fulvescen	Lake sturgeon	2009	JL	Sturgeon sampling Site 2	98	7.4	cobble/boulder	13.1838		-24.2884			3.94866		-24.2021
A. fulvescen	Lake sturgeon	2009	JL	Sturgeon sampling site 1	98	8.01	cobble/boulder	14.6979		-26.4419			3.68517		-26.85
A. fulvescen	Lake sturgeon	2009	S	Sturgeon sampling site 1	98	12	cobble/boulder	14.2177		-26.8947			3.84104		-27.0021
A. fulvescen	Lake sturgeon	2009	JL	Sturgeon sampling site 1	98	-	cobble/boulder	13.923		-24.6399			3.85163		-24.7278
A. fulvescen	Lake sturgeon	2009	O	Sturgeon sampling site 1	99	8	cobble/boulder	15.8317		-24.4407			3.99362		-24.2766
A. fulvescen	Lake sturgeon	2009	O	Sturgeon sampling site 1	99	12	cobble/boulder	14.3612		-25.4028			4.11255		-25.041
A. fulvescen	Lake sturgeon	2009	S	Sturgeon sampling site 1	99.5	8.5	cobble/boulder	13.9883		-27.1493			4.18788		-26.6681
A. fulvescen	Lake sturgeon	2009	S	Sturgeon sampling site 1	100	7	cobble/boulder	16.0086		-24.6043			3.90532		-24.5947
A. fulvescen	Lake sturgeon	2009	JL	Sturgeon sampling site 1	100	8.16	cobble/boulder	13.2878		-26.341			3.92317		-26.2997
A. fulvescen	Lake sturgeon	2009	JL	Sturgeon sampling site 1	101	-	cobble/boulder	13.7249		-26.6625			3.78866		-26.8682
A. fulvescen	Lake sturgeon	2009	S	Sturgeon sampling site 1	103	12	cobble/boulder	14.0755		-26.4256			3.79532		-26.6186
A. fulvescen	Lake sturgeon	2009	JL	Sturgeon sampling site 1	104	8	cobble/boulder	13.6152		-25.3746			4.06576		-25.0892
A. fulvescen	Lake sturgeon	2009	A	Sturgeon sampling site 1	104	11	cobble/boulder	13.678		-25.499			3.74372		-25.7912
A. fulvescen	Lake sturgeon	2009	S	Sturgeon sampling site 1	104	11	cobble/boulder	14.3692		-26.1031			4.02952		-25.8781
A. fulvescen	Lake sturgeon	2009	JL	Sturgeon sampling site 1	105	8	cobble/boulder	13.296		-26.0114			4.27037		-25.4043
A. fulvescen	Lake sturgeon	2009	A	Sturgeon sampling site 1	105	9	cobble/boulder	13.9628		-26.2732			3.90063		-26.2721
A. fulvescen	Lake sturgeon	2009	O	Sturgeon sampling site 1	106	11	cobble/boulder	15.4915		-25.6159			4.20581		-25.1069
A. fulvescen	Lake sturgeon	2009	JL	Sturgeon sampling site 1	106	12	cobble/boulder	14.6987		-25.2487			3.71962		-25.5881
A. fulvescen	Lake sturgeon	2009	O	Sturgeon sampling site 1	106	13	cobble/boulder	14.4444		-26.8683			3.81188		-27.0301
A. fulvescen	Lake sturgeon	2009	JL	Sturgeon sampling site 1	106	-	cobble/boulder	14.1614		-24.7553			3.91917		-24.721
A. fulvescen	Lake sturgeon	2009	JL	Sturgeon sampling site 1	108	15	cobble/boulder	14.5557		-24.429			3.8861		-24.454
A. fulvescen	Lake sturgeon	2009	JU	Sturgeon sampling Site 2	109	7.77	cobble/boulder	14.4254		-23.7127			3.80212		-23.8929
A. fulvescen	Lake sturgeon	2009	A	Sturgeon sampling site 1	109	13	cobble/boulder	13.854		-25.5212			3.90673		-25.5092
A. fulvescen	Lake sturgeon	2009	JL	Sturgeon sampling site 1	109	-	cobble/boulder	14.3334		-24.3115			3.7358		-24.6192
A. fulvescen	Lake sturgeon	2009	JL	Sturgeon sampling site 1	110	7.68	cobble/boulder	15.633		-24.7666			3.48152		-25.6081
A. fulvescen	Lake sturgeon	2009	O	Sturgeon sampling site 1	110	12	cobble/boulder	14.0804		-24.7707			3.70156		-25.146
A. fulvescen	Lake sturgeon	2009	O	Sturgeon sampling site 1	112	17	cobble/boulder	15.0449		-26.2855			3.86257		-26.3533
A. fulvescen	Lake sturgeon	2009	S	Sturgeon sampling site 1	113	16	cobble/boulder	15.9988		-24.3348			4.23912		-23.7748
A. fulvescen	Lake sturgeon	2009	JL	Sturgeon sampling site 1	114	12.4	cobble/boulder	14.9427		-25.0115			3.61343		-25.5667
A. fulvescen	Lake sturgeon	2009	JL	Sturgeon sampling site 1	116	12.68	cobble/boulder	14.2524		-23.3614			3.75311		-23.6354
A. fulvescen	Lake sturgeon	2009	JL	Sturgeon sampling site 1	116	-	cobble/boulder	14.8754		-24.048			3.69541		-24.4355
A. fulvescen	Lake sturgeon	2009	S	Sturgeon sampling site 1	117	40	cobble/boulder	14.2532		-26.5322			3.83175		-26.6569
A. fulvescen	Lake sturgeon	2009	A	Sturgeon sampling site 1	118	14	cobble/boulder	13.5549		-25.3399			3.81933		-25.4877
A. fulvescen	Lake sturgeon	2009	O	Sturgeon sampling site 1	118	16	cobble/boulder	15.5978		-25.5132			4.07573		-25.2114
A. fulvescen	Lake sturgeon	2009	JL	Sturgeon sampling site 1	119	14.86	cobble/boulder	13.5167		-23.6841			3.6556		-24.1521
A. fulvescen	Lake sturgeon	2009	A	Sturgeon sampling site 1	119	17	cobble/boulder	13.8916		-25.4543			3.8211		-25.5989
A. fulvescen	Lake sturgeon	2009	S	Sturgeon sampling site 1	120	16	cobble/boulder	17.3354		-23.5153			4.1237		-23.1356
A. fulvescen	Lake sturgeon	2009	O	Sturgeon sampling site 1	121	14	cobble/boulder	15.5621		-25.134			4.11033		-24.7758
A. fulvescen	Lake sturgeon	2009	S	Sturgeon sampling site 1	121	14	cobble/boulder	14.7321		-24.7756			4.52949		-23.8027
A. fulvescen	Lake sturgeon	2009	A	Sturgeon sampling site 1	121	21	cobble/boulder	13.9883		-26.0547			4.08881		-25.7314
A. fulvescen	Lake sturgeon	2009	A	Sturgeon sampling site 1	122	17	cobble/boulder	13.637		-26.449			4.08393		-26.1338
A. fulvescen	Lake sturgeon	2009	A	Sturgeon sampling site 1	122	18	cobble/boulder	13.8827		-25.5609			4.21351		-25.04
A. fulvescen	Lake sturgeon	2009	S	Sturgeon sampling site 1	123	15	cobble/boulder	13.4203		-25.5845			3.91401		-25.5594
A. fulvescen	Lake sturgeon	2009	S	Sturgeon sampling site 1	124	18	cobble/boulder	15.2847		-25.1234			4.10544		-24.7732
A. fulvescen	Lake sturgeon	2009	JL	Sturgeon sampling site 1	124	-	cobble/boulder	14.1866		-25.0221			4.11531		-24.6559
A. fulvescen	Lake sturgeon	2009	O	Sturgeon sampling site 1	125	16	cobble/boulder	14.0477		-25.2204			4.02553		-25.0021
A. fulvescen	Lake sturgeon	2009	JL	Sturgeon sampling site 1	125	-	cobble/boulder	15.2894		-23.5595			3.70332		-23.9313
A. fulvescen	Lake sturgeon	2009	JL	Sturgeon sampling site 1	127	14	cobble/boulder	14.2902		-25.537			4.16824		-25.0865
A. fulvescen	Lake sturgeon	2009	A	Sturgeon sampling site 1	127	15	cobble/boulder	14.7418		-25.188			3.9893		-25.0313
A. fulvescen	Lake sturgeon	2009	S	Sturgeon sampling site 1	127	16	cobble/boulder	14.5853		-25.4973			3.97949		-25.3574
A. fulvescen	Lake sturgeon	2009	O	Sturgeon sampling site 1	127	21	cobble/boulder	15.1595		-26.0681			4.15871		-25.6326
A. fulvescen	Lake sturgeon	2009	O	Sturgeon sampling site 1	127	22	cobble/boulder	14.7855		-27.065			3.69249		-27.4584
A. fulvescen	Lake sturgeon	2009	JL	Sturgeon sampling site 1	128	16	cobble/boulder	14.8064		-25.4813			3.87301		-25.5301
A. fulvescen	Lake sturgeon	2009	S	Sturgeon sampling site 1	129	24	cobble/boulder	14.3752		-25.1376			4.41548		-24.3204
A. fulvescen	Lake sturgeon	2009	A	Sturgeon sampling site 1	131	20	cobble/boulder	13.6544		-25.4492			4.04439		-25.1993
A. fulvescen	Lake sturgeon	2009	O	Sturgeon sampling site 1	131	20	cobble/boulder	13.331		-25.5861			4.1411		-25.1785
A. fulvescen	Lake sturgeon	2009	O	Sturgeon sampling site 1	132	18	cobble/boulder	13.9468		-25.5201			3.96771		-25.4007
A. fulvescen	Lake sturgeon	2009	JL	Sturgeon sampling site 1	133	19.8	cobble/boulder	14.0796		-25.1173			4.03541		-24.8824
A. fulvescen	Lake sturgeon	2009	JL	Sturgeon sampling site 1	135	25	cobble/boulder	13.1596		-25.4434			4.17685		-24.9795
A. fulvescen	Lake sturgeon	2009	A	Sturgeon sampling site 1	137	22	cobble/boulder	14.6303		-24.696			3.87878		-24.7343
A. fulvescen	Lake sturgeon	2009	O	Sturgeon sampling site 1	137	25	cobble/boulder	14.3661		-26.0614			4.09393		-25.7298
A. fulvescen	Lake sturgeon	2009	A	Sturgeon sampling site 1	138	22	cobble/boulder	13.7372		-25.7913			4.24075		-25.2288
A. fulvescen	Lake sturgeon	2009	A	Sturgeon sampling Site 2	139	20	cobble/boulder	14.8075		-23.5596			3.92577		-23.5137
A. fulvescen	Lake sturgeon	2009	S	Sturgeon sampling site 1	139	24	cobble/boulder	13.0903		-24.856			3.93906		-24.7866
A. fulvescen	Lake sturgeon	2009	S	Sturgeon sampling site 1	140	22.5	cobble/boulder	13.7573		-26.3031			3.99643		-26.1342
A. fulvescen	Lake sturgeon	2009	JL	Sturgeon sampling site 1	141	14.93	cobble/boulder	13.8106		-25.1851			3.7116		-25.5404
A. fulvescen	Lake sturgeon	2009	JL	Sturgeon sampling site 1	145	31	cobble/boulder	13.6069		-24.9719			3.79305		-25.1693
A. fulvescen	Lake sturgeon	2009	O	Sturgeon sampling site 1	149	25	cobble/boulder	15.9865		-25.0018			4.13814		-24.599
A. fulvescen	Lake sturgeon	2009	O	Sturgeon sampling site 1	153	26.5	cobble/boulder	15.6756		-22.9278			4.20947		-22.4132
A. fulvescen	Lake sturgeon	2010	JL	Sturgeon sampling site 1	38	0.25	cobble/boulder	15.5655		-25.7586			4.25782		-25.1703
A. fulvescen	Lake sturgeon	2010	A	Sturgeon sampling site 1	40.1	0.68	cobble/boulder	16.7008		-25.3702			3.66444		-25.8202
A. fulvescen	Lake sturgeon	2010	A	Sturgeon sampling site 3	42.5	0.425	cobble/boulder	15.3707		-26.1695			3.83126		-26.2951
A. fulvescen	Lake sturgeon	2010	JL	Sturgeon sampling site 1	44.8	0.625	cobble/boulder	15.3489		-25.2154			4.31268		-24.5455
A. fulvescen	Lake sturgeon	2010	JL	Sturgeon sampling site 1	50	0.7	cobble/boulder	15.2315		-25.0546			4.59234		-23.9993
A. fulvescen	Lake sturgeon	2010	JU	Sturgeon sampling site 1	50	0.7	cobble/boulder	15.5145		-26.6311			5.0963		-24.9879
A. fulvescen	Lake sturgeon	2010	JL	Sturgeon sampling site 1	51	1.085	cobble/boulder	16.3898		-25.8895			5.18056		-24.1592
A. fulvescen	Lake sturgeon	2010	A	Sturgeon sampling site 1	51.5	0.7	cobble/boulder	15.2444		-25.5708			3.7571		-25.8371
A. fulvescen	Lake sturgeon	2010	JL	Sturgeon sampling site 1	51.5	0.9	cobble/boulder	14.8949		-25.5554			4.71615		-24.344
A. fulvescen	Lake sturgeon	2010	A	Sturgeon sampling site 1	52	0.8	cobble/boulder	15.4566		-25.8261			3.6444		-26.317
A. fulvescen	Lake sturgeon	2010	JL	Sturgeon sampling site 1	52	0.9	cobble/boulder	14.7983		-25.9089			4.33695		-25.2036
A. fulvescen	Lake sturgeon	2010	JU	Sturgeon sampling site 1	52.5	0.95	cobble/boulder	15.5426		-25.8419			4.30066		-25.1898
A. fulvescen	Lake sturgeon	2010	JL	Sturgeon sampling site 1	52.5	1	cobble/boulder	14.9041		-25.8147			4.29468		-25.1714
A. fulvescen	Lake sturgeon	2010	JU	Sturgeon sampling site 1	53	0.9	cobble/boulder	14.4691		-25.4279			4.47932		-24.5226
A. fulvescen	Lake sturgeon	2010	JL	Sturgeon sampling site 1	53	0.95	cobble/boulder	15.7796		-25.6335			4.25999		-25.042
A. fulvescen	Lake sturgeon	2010	JL	Sturgeon sampling site 1	53.3	1.25	cobble/boulder	16.3893		-25.308			5.13515		-23.6243
A. fulvescen	Lake sturgeon	2010	JL	Sturgeon sampling site 2	53.5	0.9	cobble/boulder	15.6607		-25.7079			4.22399		-25.171
A. fulvescen	Lake sturgeon	2010	JL	Sturgeon sampling site 1	53.8	1.2	cobble/boulder	16.3277		-25.3822			4.2501		-24.8056
A. fulvescen	Lake sturgeon	2010	JU	Sturgeon sampling site 2	54	0.8	cobble/boulder	15.4236		-26.0365			5.05631		-24.4357
A. fulvescen	Lake sturgeon	2010	JU	Sturgeon sampling site 2	54	0.8	cobble/boulder	15.565		-26.0172			4.93451		-24.5497
A. fulvescen	Lake sturgeon	2010	JL	Sturgeon sampling site 1	54.5	1.1	cobble/boulder	14.9314		-25.2951			4.53746		-24.3117
A. fulvescen	Lake sturgeon	2010	A	Sturgeon sampling site 1	55.3	1.65	cobble/boulder	14.8817		-26.861			3.74129		-27.158
A. fulvescen	Lake sturgeon	2010	JL	Sturgeon sampling site 2	56	0.8	cobble/boulder	14.9335		-25.7971			4.38127		-25.0281
A. fulvescen	Lake sturgeon	2010	JU	Sturgeon sampling site 1	56	1.1	cobble/boulder	16.2067		-25.8002			6.53039		-22.9806
A. fulvescen	Lake sturgeon	2010	JL	Sturgeon sampling site 1	56	1.15	cobble/boulder	15.2254		-25.8494			4.24197		-25.2851
A. fulvescen	Lake sturgeon	2010	A	Sturgeon sampling site 1	56.5	0.9	cobble/boulder	16.3911		-25.037			3.60546		-25.6088
A. fulvescen	Lake sturgeon	2010	A	Sturgeon sampling site 1	57	1.05	cobble/boulder	15.2199		-26.0574			3.63111		-26.5757
A. fulvescen	Lake sturgeon	2010	A	Sturgeon sampling site 1	57.5	1	cobble/boulder	15.5202		-26.0968			3.74129		-26.3937
A. fulvescen	Lake sturgeon	2010	A	Sturgeon sampling site 3	57.5	1	cobble/boulder	16.4782		-25.1241			3.59546		-25.717
A. fulvescen	Lake sturgeon	2010	A	Sturgeon sampling site 1	57.7	1.25	cobble/boulder	16.3579		-25.6177			3.72855		-25.9396
A. fulvescen	Lake sturgeon	2010	A	Sturgeon sampling site 2	58	1.25	cobble/boulder	16.0679		-25.2964			4.33772		-24.5901
A. fulvescen	Lake sturgeon	2010	JU	Sturgeon sampling site 1	58	1.25	cobble/boulder	15.6778		-26.7075			5.68991		-24.5054
A. fulvescen	Lake sturgeon	2010	A	Sturgeon sampling site 1	58	1.3	cobble/boulder	15.5678		-25.6628			3.71726		-26.0069
A. fulvescen	Lake sturgeon	2010	A	Sturgeon sampling site 3	58.4	1	cobble/boulder	15.7669		-25.4508			3.74658		-25.7375
A. fulvescen	Lake sturgeon	2010	JL	Sturgeon sampling site 1	58.5	1.1	cobble/boulder	15.4354		-25.7042			4.16893		-25.2526
A. fulvescen	Lake sturgeon	2010	A	Sturgeon sampling site 3	58.5	1.15	cobble/boulder	16.1608		-25.7754			3.67518		-26.2036
A. fulvescen	Lake sturgeon	2010	JU	Sturgeon sampling site 1	58.5	1.15	cobble/boulder	15.4195		-26.4042			4.99637		-24.8682
A. fulvescen	Lake sturgeon	2010	A	Sturgeon sampling site 1	58.9	1.35	cobble/boulder	15.7343		-25.7173			3.68118		-26.1334
A. fulvescen	Lake sturgeon	2010	JU	Sturgeon sampling site 1	59	1.4	cobble/boulder	16.7726		-26.3575			6.58146		-23.5055
A. fulvescen	Lake sturgeon	2010	A	Sturgeon sampling site 1	59.5	1.3	cobble/boulder	15.86		-26.368			3.7511		-26.6459
A. fulvescen	Lake sturgeon	2010	A	Sturgeon sampling site 1	59.5	1.3	cobble/boulder	15.9602		-26.3191			3.87776		-26.3592
A. fulvescen	Lake sturgeon	2010	JU	Sturgeon sampling site 1	59.5	1.4	cobble/boulder	18.3821		-24.0236			4.94152		-22.5482
A. fulvescen	Lake sturgeon	2010	JL	Sturgeon sampling site 1	59.6	1.5	cobble/boulder	15.3393		-25.6876			5.17715		-23.9607
A. fulvescen	Lake sturgeon	2010	JL	Sturgeon sampling site 1	60	1.25	cobble/boulder	15.8698		-25.9534			5.46231		-23.9512
A. fulvescen	Lake sturgeon	2010	A	Sturgeon sampling site 1	60	1.45	cobble/boulder	16.4217		-25.8041			3.7918		-26.0039
A. fulvescen	Lake sturgeon	2010	A	Sturgeon sampling site 2	60	1.45	cobble/boulder	16.5398		-25.449			3.74322		-25.7422
A. fulvescen	Lake sturgeon	2010	JL	Sturgeon sampling site 1	60	1.5	cobble/boulder	16.0235		-25.7223			4.45476		-24.8506
A. fulvescen	Lake sturgeon	2010	JL	Sturgeon sampling site 1	60.3	1.35	cobble/boulder	16.225		-25.8127			5.62656		-23.6647
A. fulvescen	Lake sturgeon	2010	JL	Sturgeon sampling site 2	60.3	1.35	cobble/boulder	15.3096		-26.1756			4.41137		-25.3642
A. fulvescen	Lake sturgeon	2010	JU	Sturgeon sampling site 1	61	1.15	cobble/boulder	14.7541		-26.7659			4.04813		-26.5097
A. fulvescen	Lake sturgeon	2010	JL	Sturgeon sampling site 1	61	1.25	cobble/boulder	16.197		-25.1738			5.52835		-23.112
A. fulvescen	Lake sturgeon	2010	A	Sturgeon sampling site 2	62	3.2	cobble/boulder	15.5183		-27.399			3.78949		-27.6032
A. fulvescen	Lake sturgeon	2010	A	Sturgeon sampling site 3	62.4	1.3	cobble/boulder	15.5238		-25.9918			3.64362		-26.4844
A. fulvescen	Lake sturgeon	2010	JL	Sturgeon sampling site 1	63	1.36	cobble/boulder	16.2782		-26.3219			5.82537		-24.0083
A. fulvescen	Lake sturgeon	2010	S	Sturgeon sampling site 1	63.4	1.35	cobble/boulder	16.4639		-26.6185			5.1526		-24.9168
A. fulvescen	Lake sturgeon	2010	A	Sturgeon sampling site 1	64.8	1.6	cobble/boulder	14.9135		-26.1588			3.80359		-26.3362
A. fulvescen	Lake sturgeon	2010	JL	Sturgeon sampling site 1	66	1.5	cobble/boulder	15.7582		-24.6988			4.21936		-24.1689
A. fulvescen	Lake sturgeon	2010	S	Sturgeon sampling site 1	66	1.65	cobble/boulder	16.4121		-26.5274			5.2652		-24.7124
A. fulvescen	Lake sturgeon	2010	A	Sturgeon sampling site 2	66	2.15	cobble/boulder	14.6739		-26.663			3.89203		-26.6773
A. fulvescen	Lake sturgeon	2010	A	Sturgeon sampling site 2	66.5	2.25	cobble/boulder	16.0357		-26.3339			3.79524		-26.5271
A. fulvescen	Lake sturgeon	2010	JL	Sturgeon sampling site 1	69	1.6	cobble/boulder	16.6869		-25.0491			5.10996		-23.3916
A. fulvescen	Lake sturgeon	2010	JL	Sturgeon sampling site 1	69	1.6	cobble/boulder	16.6316		-24.8567			5.09585		-23.214
A. fulvescen	Lake sturgeon	2010	S	Sturgeon sampling site 1	69	2.25	cobble/boulder	15.2592		-26.8272			3.82331		-26.9676
A. fulvescen	Lake sturgeon	2010	A	Sturgeon sampling site 1	69.5	2.35	cobble/boulder	15.577		-27.0534			3.79785		-27.2416
A. fulvescen	Lake sturgeon	2010	A	Sturgeon sampling site 1	69.8	2.2	cobble/boulder	15.0591		-24.7969			3.49765		-25.6022
A. fulvescen	Lake sturgeon	2010	A	Sturgeon sampling site 1	69.8	2.2	cobble/boulder	16.2638		-25.0184			3.72928		-25.3388
A. fulvescen	Lake sturgeon	2010	JU	Sturgeon sampling site 1	70	2.45	cobble/boulder	16.1836		-25.0275			5.82378		-22.7152
A. fulvescen	Lake sturgeon	2010	A	Sturgeon sampling site 3	70.8	1.75	cobble/boulder	15.9798		-26.3679			3.76129		-26.626
A. fulvescen	Lake sturgeon	2010	A	Sturgeon sampling site 3	71.5	2.3	cobble/boulder	15.7884		-26.4686			3.66018		-26.9272
A. fulvescen	Lake sturgeon	2010	A	Sturgeon sampling site 1	72.5	2.5	cobble/boulder	15.7131		-26.4238			3.64745		-26.9085
A. fulvescen	Lake sturgeon	2010	A	Sturgeon sampling site 1	72.5	2.5	cobble/boulder	15.8319		-26.3298			3.62746		-26.8557
A. fulvescen	Lake sturgeon	2010	JL	Sturgeon sampling site 1	73	3.35	cobble/boulder	15.5768		-26.8982			4.1641		-26.4542
A. fulvescen	Lake sturgeon	2010	S	Sturgeon sampling site 1	74	2.25	cobble/boulder	15.8023		-25.5723			4.34425		-24.8565
A. fulvescen	Lake sturgeon	2010	S	Sturgeon sampling site 1	74	2.25	cobble/boulder	15.7811		-25.6836			4.32743		-24.9922
A. fulvescen	Lake sturgeon	2010	S	Sturgeon sampling site 1	76.5	2.35	cobble/boulder	16.4131		-27.1872			5.98039		-24.7521
A. fulvescen	Lake sturgeon	2010	JL	Sturgeon sampling site 1	77.1	4.6	cobble/boulder	16.781		-25.4592			5.64215		-23.2978
A. fulvescen	Lake sturgeon	2010	A	Sturgeon sampling site 1	77.2	3.1	cobble/boulder	15.7651		-26.8126			3.68989		-27.2112
A. fulvescen	Lake sturgeon	2010	JU	Sturgeon sampling site 1	78.5	2.8	cobble/boulder	14.0473		-26.0964			4.68526		-24.9231
A. fulvescen	Lake sturgeon	2010	A	Sturgeon sampling site 1	78.7	6.1	cobble/boulder	15.147		-25.5594			3.65753		-26.0234
A. fulvescen	Lake sturgeon	2010	S	Sturgeon sampling site 3	79	2.5	cobble/boulder	14.7611		-24.9725			4.47866		-24.068
A. fulvescen	Lake sturgeon	2010	S	Sturgeon sampling site 2	79	2.5	cobble/boulder	14.8499		-25.2268			4.43976		-24.3757
A. fulvescen	Lake sturgeon	2010	A	Sturgeon sampling site 2	80.4	4.6	cobble/boulder	16.6273		-24.0936			3.64267		-24.5881
A. fulvescen	Lake sturgeon	2010	JL	Sturgeon sampling site 1	81.5	5.6	cobble/boulder	15.6118		-26.2198			3.66589		-26.6668
A. fulvescen	Lake sturgeon	2010	JL	Sturgeon sampling site 1	82.4	4.3	cobble/boulder	15.3351		-26.7919			4.95925		-25.2968
A. fulvescen	Lake sturgeon	2010	JL	Sturgeon sampling site 1	82.4	4.3	cobble/boulder	15.4408		-26.7451			4.96703		-25.2413
A. fulvescen	Lake sturgeon	2010	A	Sturgeon sampling site 1	83	6.6	cobble/boulder	15.5969		-25.5268			3.76067		-25.7861
A. fulvescen	Lake sturgeon	2010	A	Sturgeon sampling site 3	83.6	4.2	cobble/boulder	16.4567		-25.0902			4.21712		-24.5639
A. fulvescen	Lake sturgeon	2010	S	Sturgeon sampling site 1	84	4.15	cobble/boulder	15.2971		-27.554			4.40727		-26.7483
A. fulvescen	Lake sturgeon	2010	JL	Sturgeon sampling site 1	84.5	4.5	cobble/boulder	16.012		-27.0479			5.16677		-25.3316
A. fulvescen	Lake sturgeon	2010	A	Sturgeon sampling site 2	84.5	5.1	cobble/boulder	16.6502		-24.2294			3.76715		-24.4763
A. fulvescen	Lake sturgeon	2010	JL	Sturgeon sampling site 1	85	0.85	cobble/boulder	14.3138		-25.93			4.35273		-25.2019
A. fulvescen	Lake sturgeon	2010	S	Sturgeon sampling site 1	85	8.1	cobble/boulder	15.2761		-28.2645			4.48928		-27.3456
A. fulvescen	Lake sturgeon	2010	A	Sturgeon sampling site 3	87	5.1	cobble/boulder	14.747		-26.6884			3.82842		-26.8193
A. fulvescen	Lake sturgeon	2010	A	Sturgeon sampling site 1	88	6.1	cobble/boulder	16.5299		-24.3176			3.73704		-24.6228
A. fulvescen	Lake sturgeon	2010	A	Sturgeon sampling site 1	89	5.4	cobble/boulder	15.808		-25.987			3.63012		-26.5074
A. fulvescen	Lake sturgeon	2010	JL	Sturgeon sampling site 2	89	6.1	cobble/boulder	16.0198		-24.9602			4.1326		-24.5662
A. fulvescen	Lake sturgeon	2010	A	Sturgeon sampling site 2	89	7.6	cobble/boulder	15.7934		-25.4545			3.57137		-26.0987
A. fulvescen	Lake sturgeon	2010	A	Sturgeon sampling site 2	89	7.6	cobble/boulder	15.7737		-25.481			3.61195		-26.0392
A. fulvescen	Lake sturgeon	2010	S	Sturgeon sampling site 1	90.8	5	cobble/boulder	17.2575		-25.9276			4.36286		-25.1849
A. fulvescen	Lake sturgeon	2010	S	Sturgeon sampling site 1	90.8	5	cobble/boulder	16.9784		-25.5626			4.39896		-24.7686
A. fulvescen	Lake sturgeon	2010	JU	Sturgeon sampling site 1	91	5.5	cobble/boulder	15.7035		-25.6921			4.96194		-24.194
A. fulvescen	Lake sturgeon	2010	JL	Sturgeon sampling site 1	91	6.6	cobble/boulder	15.3449		-26.8868			4.22986		-26.3409
A. fulvescen	Lake sturgeon	2010	A	Sturgeon sampling site 1	92.7	7.6	cobble/boulder	15.3544		-26.2303			3.7709		-26.47
A. fulvescen	Lake sturgeon	2010	S	Sturgeon sampling site 1	93.5	7.1	cobble/boulder	15.6985		-26.6706			3.74356		-26.9631
A. fulvescen	Lake sturgeon	2010	JL	Sturgeon sampling site 1	95	6.6	cobble/boulder	15.5139		-25.5511			4.96916		-24.0449
A. fulvescen	Lake sturgeon	2010	A	Sturgeon sampling site 1	96.8	6.6	cobble/boulder	15.535		-25.1643			3.62724		-25.6906
A. fulvescen	Lake sturgeon	2010	S	Sturgeon sampling site 1	100.5	9.6	cobble/boulder	16.9471		-25.1571			3.75588		-25.4257
A. fulvescen	Lake sturgeon	2010	S	Sturgeon sampling site 1	100.5	9.6	cobble/boulder	16.8987		-25.0939			3.75113		-25.3717
A. fulvescen	Lake sturgeon	2010	A	Sturgeon sampling site 1	101	7.6	cobble/boulder	16.591		-25.3562			3.55748		-26.0302
A. fulvescen	Lake sturgeon	2010	A	Sturgeon sampling site 1	101.2	11	cobble/boulder	14.8894		-25.3339			3.63825		-25.8375
A. fulvescen	Lake sturgeon	2010	A	Sturgeon sampling site 2	102	10.1	cobble/boulder	16.0148		-26.7363			4.3338		-26.0357
A. fulvescen	Lake sturgeon	2010	A	Sturgeon sampling site 3	105	12.6	cobble/boulder	14.6743		-27.5			3.69002		-27.8984
A. fulvescen	Lake sturgeon	2010	A	Sturgeon sampling site 3	105	12.6	cobble/boulder	14.5839		-27.489			3.66179		-27.9444
A. fulvescen	Lake sturgeon	2010	A	Sturgeon sampling site 1	106	9.6	cobble/boulder	15.0405		-26.9378			3.74851		-27.2207
A. fulvescen	Lake sturgeon	2010	A	Sturgeon sampling site 2	106.5	11.1	cobble/boulder	15.0184		-25.4894			3.71861		-25.8308
A. fulvescen	Lake sturgeon	2010	A	Sturgeon sampling site 1	107	11.6	cobble/boulder	16.4929		-23.6472			3.64798		-24.1308
A. fulvescen	Lake sturgeon	2010	A	Sturgeon sampling site 1	107.3	13.6	cobble/boulder	17.2266		-24.2173			3.61039		-24.7788
A. fulvescen	Lake sturgeon	2010	JL	Sturgeon sampling site 1	107.8	10.6	cobble/boulder	16.1331		-27.784			4.36724		-27.0351
A. fulvescen	Lake sturgeon	2010	JL	Sturgeon sampling site 1	109.1	12.9	cobble/boulder	15.4892		-25.7645			4.20348		-25.2591
A. fulvescen	Lake sturgeon	2010	A	Sturgeon sampling site 2	110.5	17.1	cobble/boulder	14.148		-24.8905			3.74631		-25.1777
A. fulvescen	Lake sturgeon	2010	A	Sturgeon sampling site 1	110.6	12.1	cobble/boulder	14.3356		-27.1921			3.73432		-27.5027
A. fulvescen	Lake sturgeon	2010	A	Sturgeon sampling site 1	110.6	12.1	cobble/boulder	14.3119		-27.0972			3.72786		-27.4204
A. fulvescen	Lake sturgeon	2010	JL	Sturgeon sampling site 1	111	13.6	cobble/boulder	14.0193		-25.5861			5.74737		-23.3361
A. fulvescen	Lake sturgeon	2010	A	Sturgeon sampling site 1	111.8	13.1	cobble/boulder	15.8946		-26.0397			3.64482		-26.5298
A. fulvescen	Lake sturgeon	2010	A	Sturgeon sampling site 1	112	12.1	cobble/boulder	15.6735		-27.1659			3.59093		-27.7683
A. fulvescen	Lake sturgeon	2010	S	Sturgeon sampling site 3	112.5	14.1	cobble/boulder	16.2792		-26.9828			3.71898		-27.3235
A. fulvescen	Lake sturgeon	2010	A	Sturgeon sampling site 1	112.8	11.6	cobble/boulder	16.6239		-24.7784			4.16582		-24.3317
A. fulvescen	Lake sturgeon	2010	S	Sturgeon sampling site 1	113	15.6	cobble/boulder	15.8032		-24.3105			4.01406		-24.1116
A. fulvescen	Lake sturgeon	2010	JU	Sturgeon sampling site 1	114	15.5	cobble/boulder	14.8141		-25.8207			4.2112		-25.3034
A. fulvescen	Lake sturgeon	2010	JU	Sturgeon sampling site 1	115	10.5	cobble/boulder	15.3226		-25.2129			3.81983		-25.3598
A. fulvescen	Lake sturgeon	2010	A	Sturgeon sampling site 3	115	15.1	cobble/boulder	14.1502		-27.029			3.80018		-27.2129
A. fulvescen	Lake sturgeon	2010	S	Sturgeon sampling site 3	115.5	12.1	cobble/boulder	16.0821		-26.1967			3.69938		-26.5763
A. fulvescen	Lake sturgeon	2010	A	Sturgeon sampling site 1	116.5	13.1	cobble/boulder	15.2562		-26.8443			3.6998		-27.2231
A. fulvescen	Lake sturgeon	2010	S	Sturgeon sampling site 1	117	13.6	cobble/boulder	15.4939		-26.4914			4.54135		-25.5029
A. fulvescen	Lake sturgeon	2010	JL	Sturgeon sampling site 1	117	14.1	cobble/boulder	15.9559		-25.55			4.34396		-24.8345
A. fulvescen	Lake sturgeon	2010	A	Sturgeon sampling site 1	117.2	15.6	cobble/boulder	15.2919		-25.8289			4.35253		-25.1011
A. fulvescen	Lake sturgeon	2010	A	Sturgeon sampling site 1	117.2	15.6	cobble/boulder	15.0361		-25.6558			4.32778		-24.9639
A. fulvescen	Lake sturgeon	2010	S	Sturgeon sampling site 1	117.5	14.6	cobble/boulder	16.9948		-23.8109			4.24023		-23.2492
A. fulvescen	Lake sturgeon	2010	A	Sturgeon sampling site 1	118.5	11.6	cobble/boulder	14.6866		-26.4695			3.74563		-26.758
A. fulvescen	Lake sturgeon	2010	S	Sturgeon sampling site 1	118.7	14.6	cobble/boulder	15.92		-26.01			4.17248		-25.5528
A. fulvescen	Lake sturgeon	2010	S	Sturgeon sampling site 1	118.7	14.6	cobble/boulder	15.8768		-25.9691			4.22536		-25.4301
A. fulvescen	Lake sturgeon	2010	A	Sturgeon sampling site 1	119.5	14.6	cobble/boulder	14.3857		-26.6205			3.74683		-26.9066
A. fulvescen	Lake sturgeon	2010	S	Sturgeon sampling site 1	121.2	13.6	cobble/boulder	15.5637		-26.5412			3.838		-26.6543
A. fulvescen	Lake sturgeon	2010	JL	Sturgeon sampling site 1	121.3	16.4	cobble/boulder	15.0235		-26.1333			4.15962		-25.6964
A. fulvescen	Lake sturgeon	2010	S	Sturgeon sampling site 2	121.5	19.6	cobble/boulder	14.8051		-27.794			3.83755		-27.9079
A. fulvescen	Lake sturgeon	2010	JL	Sturgeon sampling site 1	122	16.1	cobble/boulder	15.6601		-26.5519			4.26747		-25.9492
A. fulvescen	Lake sturgeon	2010	S	Sturgeon sampling site 1	122.5	16.6	cobble/boulder	16.2313		-24.6453			3.72316		-24.9778
A. fulvescen	Lake sturgeon	2010	A	Sturgeon sampling site 1	123	17.6	cobble/boulder	15.1616		-26.2601			3.71023		-26.6181
A. fulvescen	Lake sturgeon	2010	S	Sturgeon sampling site 2	123.5	15.4	cobble/boulder	14.548		-27.4558			3.67383		-27.8867
A. fulvescen	Lake sturgeon	2010	JL	Sturgeon sampling site 1	123.5	16.4	cobble/boulder	15.6638		-25.4825			5.23224		-23.7002
A. fulvescen	Lake sturgeon	2010	S	Sturgeon sampling site 1	123.5	17.1	cobble/boulder	15.7521		-26.1325			4.36845		-25.3818
A. fulvescen	Lake sturgeon	2010	JL	Sturgeon sampling site 2	124	17.5	cobble/boulder	15.1788		-26.0211			4.21964		-25.4908
A. fulvescen	Lake sturgeon	2010	S	Sturgeon sampling site 1	124.5	13.1	cobble/boulder	16.5782		-24.8688			3.71945		-25.2086
A. fulvescen	Lake sturgeon	2010	A	Sturgeon sampling site 2	124.5	18.6	cobble/boulder	14.6811		-26.2207			3.72239		-26.5547
A. fulvescen	Lake sturgeon	2010	S	Sturgeon sampling site 1	125	16.1	cobble/boulder	15.7388		-27.1317			3.71487		-27.4806
A. fulvescen	Lake sturgeon	2010	S	Sturgeon sampling site 1	125	17.6	cobble/boulder	15.0154		-25.1044			4.36713		-24.3557
A. fulvescen	Lake sturgeon	2010	A	Sturgeon sampling site 1	125	23.1	cobble/boulder	15.087		-26.1989			4.22059		-25.6672
A. fulvescen	Lake sturgeon	2010	JL	Sturgeon sampling site 1	125.3	10.5	cobble/boulder	16.0946		-26.3434			5.28905		-24.5051
A. fulvescen	Lake sturgeon	2010	JL	Sturgeon sampling site 1	125.5	15.5	cobble/boulder	15.8064		-25.9608			5.55341		-23.8767
A. fulvescen	Lake sturgeon	2010	S	Sturgeon sampling site 1	126	21.6	cobble/boulder	15.0332		-25.4111			3.74589		-25.6991
A. fulvescen	Lake sturgeon	2010	A	Sturgeon sampling site 1	126.6	20.6	cobble/boulder	15.3257		-25.1894			3.62097		-25.7288
A. fulvescen	Lake sturgeon	2010	JL	Sturgeon sampling site 1	127	17	cobble/boulder	16.0189		-26.4323			4.02949		-26.2074
A. fulvescen	Lake sturgeon	2010	A	Sturgeon sampling site 1	129	19.1	cobble/boulder	15.31		-27.7601			3.76928		-28.0029
A. fulvescen	Lake sturgeon	2010	A	Sturgeon sampling site 1	131.3	20.6	cobble/boulder	15.9245		-26.871			3.57882		-27.4992
A. fulvescen	Lake sturgeon	2010	A	Sturgeon sampling site 1	131.3	20.6	cobble/boulder	15.8158		-27.2233			3.7585		-27.4869
A. fulvescen	Lake sturgeon	2010	S	Sturgeon sampling site 3	131.5	24.6	cobble/boulder	14.9171		-24.9219			3.66985		-25.3609
A. fulvescen	Lake sturgeon	2010	A	Sturgeon sampling site 1	132	18.6	cobble/boulder	15.399		-26.7574			3.65675		-27.2231
A. fulvescen	Lake sturgeon	2010	A	Sturgeon sampling site 1	132	21.5	cobble/boulder	15.2695		-25.1963			4.30409		-24.5391
A. fulvescen	Lake sturgeon	2010	A	Sturgeon sampling site 1	132	21.5	cobble/boulder	15.2944		-25.134			4.31114		-24.4665
A. fulvescen	Lake sturgeon	2010	S	Sturgeon sampling site 1	132.3	21.6	cobble/boulder	14.5663		-26.5004			3.84051		-26.6089
A. fulvescen	Lake sturgeon	2010	S	Sturgeon sampling site 1	132.4	18.6	cobble/boulder	15.4611		-24.9682			4.23601		-24.413
A. fulvescen	Lake sturgeon	2010	S	Sturgeon sampling site 1	132.4	18.6	cobble/boulder	15.0684		-25.5751			4.54653		-24.5797
A. fulvescen	Lake sturgeon	2010	A	Sturgeon sampling site 3	133	21.6	cobble/boulder	15.1612		-26.9097			3.82309		-27.0506
A. fulvescen	Lake sturgeon	2010	A	Sturgeon sampling site 2	133	24.1	cobble/boulder	15.6644		-24.8858			3.68872		-25.2867
A. fulvescen	Lake sturgeon	2010	A	Sturgeon sampling site 1	133.6	12.1	cobble/boulder	16.2247		-25.9031			3.81332		-26.0622
A. fulvescen	Lake sturgeon	2010	JL	Sturgeon sampling site 1	135	19.5	cobble/boulder	15.7249		-24.9171			4.99576		-23.3817
A. fulvescen	Lake sturgeon	2010	A	Sturgeon sampling site 1	135	20.1	cobble/boulder	16.3993		-23.5783			3.67883		-23.9991
A. fulvescen	Lake sturgeon	2010	S	Sturgeon sampling site 1	135.5	24.6	cobble/boulder	14.0852		-27.3425			3.94454		-27.2635
A. fulvescen	Lake sturgeon	2010	S	Sturgeon sampling site 1	135.5	24.6	cobble/boulder	14.4708		-26.5287			3.76411		-26.7814
A. fulvescen	Lake sturgeon	2010	S	Sturgeon sampling site 3	139	22.6	cobble/boulder	14.7739		-24.8665			3.66628		-25.3128
A. fulvescen	Lake sturgeon	2010	S	Sturgeon sampling site 3	139	22.6	cobble/boulder	14.8355		-25.3124			3.7097		-25.6715
A. fulvescen	Lake sturgeon	2010	A	Sturgeon sampling site 2	141.2	24.1	cobble/boulder	15.7788		-25.0876			3.66775		-25.5308
A. fulvescen	Lake sturgeon	2010	A	Sturgeon sampling site 2	141.2	24.1	cobble/boulder	16.0488		-25.2484			3.72854		-25.5703
A. fulvescen	Lake sturgeon	2010	A	Sturgeon sampling site 3	142	28.1	cobble/boulder	13.6401		-26.5158			3.67763		-26.9391
A. fulvescen	Lake sturgeon	2010	S	Sturgeon sampling site 1	142.5	28.1	cobble/boulder	15.4316		-24.3759			4.2444		-23.8079
A. fulvescen	Lake sturgeon	2010	A	Sturgeon sampling site 2	144	25.4	cobble/boulder	15.3866		-24.9042			3.75234		-25.1797
A. fulvescen	Lake sturgeon	2010	S	Sturgeon sampling site 3	149	27.6	cobble/boulder	13.9867		-26.7294			3.72181		-27.0645
A. fulvescen	Lake sturgeon	2010	S	Sturgeon sampling site 1	154	34.1	cobble/boulder	15.8926		-25.29			5.10817		-23.6344
A. fulvescen	Lake sturgeon	2010	S	Sturgeon sampling site 1	154	34.1	cobble/boulder	15.8124		-25.6284			5.02106		-24.0655
A. fulvescen	Lake sturgeon	2010	S	Sturgeon sampling site 1	5750	1.6	cobble/boulder	16.2707		-25.6156			4.07961		-25.3074
A. fulvescen	Lake sturgeon	2010	S	Sturgeon sampling site 1	6100	1.55	cobble/boulder	17.4364		-24.0391			4.21264		-23.5196
A. fulvescen	Lake sturgeon	2010	S	Sturgeon sampling site 1	6300	2.15	cobble/boulder	15.0497		-26.6043			4.22427		-26.0669
A. fulvescen	Lake sturgeon	2010	S	Sturgeon sampling site 1	9200	10.5	cobble/boulder	17.5161		-25.6772			4.49459		-24.7511
A. fulvescen	Lake sturgeon	2010	S	Sturgeon sampling site 1	10150	7.25	cobble/boulder	16.5294		-26.6259			4.38342		-25.8539
A. fulvescen	Lake sturgeon	2010	S	Sturgeon sampling site 1	11050	10.6	cobble/boulder	15.0664		-26.475			5.23665		-24.6882
A. fulvescen	Lake sturgeon	2010	S	Sturgeon sampling site 1	11150	14.6	cobble/boulder	15.2841		-26.6657			5.30443		-24.8123
A. fulvescen	Lake sturgeon	2010	S	Sturgeon sampling site 1	11300	17.1	cobble/boulder	14.335		-25.13			4.50343		-24.1921
A. fulvescen	Lake sturgeon	2010	S	Sturgeon sampling site 1	12250	24.4	cobble/boulder	14.9546		-26.9331			4.43235		-26.0923
A. fulvescen	Lake sturgeon	2010	S	Sturgeon sampling site 1	12250	24.4	cobble/boulder	15.0114		-26.6994			4.35908		-25.9622
A. fulvescen	Lake sturgeon	2010	S	Sturgeon sampling site 1	12700	20.4	cobble/boulder	16.4691		-25.0243			4.12043		-24.6499
A. fulvescen	Lake sturgeon	2010	S	Sturgeon sampling site 1	13050	25.1	cobble/boulder	14.6281		-25.1446			4.2664		-24.5435
A. fulvescen	Lake sturgeon	2011	S	Sturgeon sampling site 3	42	3.45	cobble/boulder	13.3752		-29.9437			3.63684		-30.4502	#DIV/0!
A. fulvescen	Lake sturgeon	2011	A	Sturgeon sampling site 1	45	0.6	cobble/boulder	15.5397		-27.2628			3.5		-28.0628	#DIV/0!
A. fulvescen	Lake sturgeon	2011	JL	Sturgeon sampling site 1	45	0.6	cobble/boulder	14.3388		-25.8812			3.57993		-26.507	#DIV/0!
A. fulvescen	Lake sturgeon	2011	JL	Sturgeon sampling site 1	46.5	0.65	cobble/boulder	14.2546		-26.2924			3.59076		-26.8952	#DIV/0!
A. fulvescen	Lake sturgeon	2011	S	Sturgeon sampling site 1	48.5	0.4	cobble/boulder	14.3192		-26.9149			3.5		-27.7149	#DIV/0!
A. fulvescen	Lake sturgeon	2011	MY	Sturgeon sampling site 1	49	0.675	cobble/boulder	14.4931		-26.2615			3.68166		-26.6766	#DIV/0!
A. fulvescen	Lake sturgeon	2011	JL	Sturgeon sampling site 1	50	0.75	cobble/boulder	14.5028		-25.2962			3.64128		-25.7936	#DIV/0!
A. fulvescen	Lake sturgeon	2011	JL	Sturgeon sampling site 1	50	0.75	cobble/boulder	15.0907		-27.6377			3.5		-28.4377	#DIV/0!
A. fulvescen	Lake sturgeon	2011	S	Sturgeon sampling site 3	50	3.6	cobble/boulder	14.0361		-26.9326			3.74021		-27.2316	#DIV/0!
A. fulvescen	Lake sturgeon	2011	A	Sturgeon sampling site 1	50.5	0.7	cobble/boulder	14.6882		-26.3487			3.60193		-26.9279	#DIV/0!
A. fulvescen	Lake sturgeon	2011	JU	Sturgeon sampling site 2	51	0.65	cobble/boulder	15.0578		-26.1313			3.62645		-26.6594	#DIV/0!
A. fulvescen	Lake sturgeon	2011	A	Sturgeon sampling site 1	52	0.9	cobble/boulder	13.7383		-28.0648			3.68099		-28.4813	#DIV/0!
A. fulvescen	Lake sturgeon	2011	JL	Sturgeon sampling site 1	54	1	cobble/boulder	14.4393		-24.416			3.62289		-24.9514	#DIV/0!
A. fulvescen	Lake sturgeon	2011	S	Sturgeon sampling site 2	54.5	0.9	cobble/boulder	14.281		-26.8853			3.5		-27.6853	#DIV/0!
A. fulvescen	Lake sturgeon	2011	A	Sturgeon sampling site 1	54.5	1	cobble/boulder	14.3247		-27.3495			3.5		-28.1495	#DIV/0!
A. fulvescen	Lake sturgeon	2011	S	Sturgeon sampling site 3	54.5	3.75	cobble/boulder	14.4464		-27.7315			3.5		-28.5315	#DIV/0!
A. fulvescen	Lake sturgeon	2011	A	Sturgeon sampling site 1	55	0.875	cobble/boulder	14.9269		-26.3611			3.70455		-26.7304	#DIV/0!
A. fulvescen	Lake sturgeon	2011	MY	Sturgeon sampling site 2	55.5	4.5	cobble/boulder	16.9159		-25.6033			3.56339		-26.2646	#DIV/0!
A. fulvescen	Lake sturgeon	2011	MY	Sturgeon sampling site 1	57	1	cobble/boulder	16.2552		-24.5285			3.6059		-25.0994	#DIV/0!
A. fulvescen	Lake sturgeon	2011	JL	Sturgeon sampling site 1	57	4.5	cobble/boulder	14.5298		-25.966			3.5		-26.766	#DIV/0!
A. fulvescen	Lake sturgeon	2011	JU	Sturgeon sampling site 1	57	4.8	cobble/boulder	14.8484		-26.0347			3.57316		-26.675	#DIV/0!
A. fulvescen	Lake sturgeon	2011	S	Sturgeon sampling site 1	57.5	4.5	cobble/boulder	15.8564		-25.7433			3.64427		-26.2345	#DIV/0!
A. fulvescen	Lake sturgeon	2011	MY	Sturgeon sampling site 1	57.5	5	cobble/boulder	14.9628		-25.8906			3.3713		-26.9884	#DIV/0!
A. fulvescen	Lake sturgeon	2011	JL	Sturgeon sampling site 1	58	4	cobble/boulder	14.2876		-25.3241			3.64831		-25.807	#DIV/0!
A. fulvescen	Lake sturgeon	2011	JU	Sturgeon sampling site 2	58	4.5	cobble/boulder	14.6728		-25.0997			3.10169		-26.9014	#DIV/0!
A. fulvescen	Lake sturgeon	2011	JU	Sturgeon sampling site 1	58	4.9	cobble/boulder	17.3581		-24.9322			3.55963		-25.6015	#DIV/0!
A. fulvescen	Lake sturgeon	2011	A	Sturgeon sampling site 1	58.5	4.5	cobble/boulder	14.2378		-28.7251			3.5		-29.5251	#DIV/0!
A. fulvescen	Lake sturgeon	2011	JL	Sturgeon sampling site 1	58.5	5	cobble/boulder	15.2721		-25.3766			3.59758		-25.9651	#DIV/0!
A. fulvescen	Lake sturgeon	2011	JU	Sturgeon sampling site 1	59	4.5	cobble/boulder	16.6964		-25.3821			3.77945		-25.6054	#DIV/0!
A. fulvescen	Lake sturgeon	2011	A	Sturgeon sampling site 1	59.5	5	cobble/boulder	15.4351		-25.3964			3.6259		-25.9255	#DIV/0!
A. fulvescen	Lake sturgeon	2011	JU	Sturgeon sampling site 2	59.5	5.1	cobble/boulder	16.3336		-24.9714			3.61378		-25.5259	#DIV/0!
A. fulvescen	Lake sturgeon	2011	A	Sturgeon sampling site 1	59.5	5.5	cobble/boulder	14.0566		-28.7424			3.5		-29.5424	#DIV/0!
A. fulvescen	Lake sturgeon	2011	JL	Sturgeon sampling site 1	60	4.5	cobble/boulder	14.8455		-25.919			3.5		-26.719	#DIV/0!
A. fulvescen	Lake sturgeon	2011	JL	Sturgeon sampling site 1	61	4	cobble/boulder	14.2438		-25.8558			3.08708		-27.6991	#DIV/0!
A. fulvescen	Lake sturgeon	2011	JU	Sturgeon sampling site 1	61	4	cobble/boulder	15.7107		-26.1076			3.65143		-26.5841	#DIV/0!
A. fulvescen	Lake sturgeon	2011	A	Sturgeon sampling site 1	61	4.5	cobble/boulder	14.6779		-25.6118			3.76272		-25.8672	#DIV/0!
A. fulvescen	Lake sturgeon	2011	A	Sturgeon sampling site 2	63	5	cobble/boulder	15.4161		-25.2516			3.5		-26.0516	#DIV/0!
A. fulvescen	Lake sturgeon	2011	JL	Sturgeon sampling site 1	63	5	cobble/boulder	13.2491		-26.941			3.5		-27.741	#DIV/0!
A. fulvescen	Lake sturgeon	2011	JU	Sturgeon sampling site 1	63	5	cobble/boulder	15.4788		-24.9874			3.5		-25.7874	#DIV/0!
A. fulvescen	Lake sturgeon	2011	JL	Sturgeon sampling site 2	63.5	4	cobble/boulder	15.3565		-25.463			3.0134		-27.5225	#DIV/0!
A. fulvescen	Lake sturgeon	2011	JL	Sturgeon sampling site 1	63.5	5	cobble/boulder	14.1697		-25.6244			3.5		-26.4244	#DIV/0!
A. fulvescen	Lake sturgeon	2011	A	Sturgeon sampling site 1	64	4.5	cobble/boulder	14.8611		-28.5508			3.45444		-29.4537	#DIV/0!
A. fulvescen	Lake sturgeon	2011	JL	Sturgeon sampling site 1	64	5	cobble/boulder	14.2192		-22.2159			3.62809		-22.7405	#DIV/0!
A. fulvescen	Lake sturgeon	2011	JL	Sturgeon sampling site 1	64.5	4.5	cobble/boulder	13.9145		-25.7904			3.04091		-27.768	#DIV/0!
A. fulvescen	Lake sturgeon	2011	JL	Sturgeon sampling site 1	64.5	5	cobble/boulder	15.559		-25.3472			3.5		-26.1472	#DIV/0!
A. fulvescen	Lake sturgeon	2011	JU	Sturgeon sampling site 1	64.5	5	cobble/boulder	13.6594		-24.718			3.56387		-25.3782	#DIV/0!
A. fulvescen	Lake sturgeon	2011	JL	Sturgeon sampling site 1	65	4.5	cobble/boulder	14.8335		-28.2752			3.74588		-28.5632	#DIV/0!
A. fulvescen	Lake sturgeon	2011	JL	Sturgeon sampling site 1	65	5	cobble/boulder	14.8265		-27.3084			3.5399		-28.0205	#DIV/0!
A. fulvescen	Lake sturgeon	2011	S	Sturgeon sampling site 2	65	-	cobble/boulder	16.3168		-24.8738			3.64005		-25.3737	#DIV/0!
A. fulvescen	Lake sturgeon	2011	JL	Sturgeon sampling site 1	66	5	cobble/boulder	15.1804		-25.1591			3.51879		-25.9174	#DIV/0!
A. fulvescen	Lake sturgeon	2011	S	Sturgeon sampling site 3	66	5	cobble/boulder	14.3162		-27.7821			3.58916		-28.3884	#DIV/0!
A. fulvescen	Lake sturgeon	2011	JL	Sturgeon sampling site 1	66	5.5	cobble/boulder	13.2831		-24.8673			3.57698		-25.4994	#DIV/0!
A. fulvescen	Lake sturgeon	2011	S	Sturgeon sampling site 1	66.5	4.5	cobble/boulder	14.441		-26.0587			3.5		-26.8587	#DIV/0!
A. fulvescen	Lake sturgeon	2011	JL	Sturgeon sampling site 1	66.5	5	cobble/boulder	15.1647		-26.574			3.55731		-27.2483	#DIV/0!
A. fulvescen	Lake sturgeon	2011	JL	Sturgeon sampling site 1	66.5	5.5	cobble/boulder	14.2436		-27.6633			3.55286		-28.3473	#DIV/0!
A. fulvescen	Lake sturgeon	2011	A	Sturgeon sampling site 1	67	5.5	cobble/boulder	14.7748		-27.818			3.56408		-28.4778	#DIV/0!
A. fulvescen	Lake sturgeon	2011	JL	Sturgeon sampling site 1	67	5.5	cobble/boulder	14.861		-25.2668			2.90277		-27.6716	#DIV/0!
A. fulvescen	Lake sturgeon	2011	A	Sturgeon sampling site 1	68	5.5	cobble/boulder		15.0461		-27.7218			2.89543	#DIV/0!	-30.1505
A. fulvescen	Lake sturgeon	2011	MY	Sturgeon sampling site 1	68	5.5	cobble/boulder	15.3895		-27.676			3.88657		-27.7002	#DIV/0!
A. fulvescen	Lake sturgeon	2011	O	Sturgeon sampling site 1	68	5.5	cobble/boulder	15.5305		-25.9205			3.5		-26.7205	#DIV/0!
A. fulvescen	Lake sturgeon	2011	A	Sturgeon sampling site 1	68.5	5	cobble/boulder	15.0354		-27.2427			3.59964		-27.8268	#DIV/0!
A. fulvescen	Lake sturgeon	2011	A	Sturgeon sampling site 1	69	5	cobble/boulder	13.8573		-28.2128			3.5		-29.0128	#DIV/0!
A. fulvescen	Lake sturgeon	2011	JL	Sturgeon sampling site 1	69	5.5	cobble/boulder	14.9516		-27.6107			3.45931		-28.5024	#DIV/0!
A. fulvescen	Lake sturgeon	2011	JL	Sturgeon sampling site 1	70	5.5	cobble/boulder	15.6732		-24.3396			3.56706		-24.993	#DIV/0!
A. fulvescen	Lake sturgeon	2011	JL	Sturgeon sampling site 1	70.5	5	cobble/boulder	16.0637		-25.2761			3.73952		-25.5765	#DIV/0!
A. fulvescen	Lake sturgeon	2011	MY	Sturgeon sampling site 1	70.5	5.75	cobble/boulder	15.7862		-26.8198			3.5		-27.6198	#DIV/0!
A. fulvescen	Lake sturgeon	2011	A	Sturgeon sampling site 1	70.5	6	cobble/boulder	15.3266		-27.593			3.51787		-28.3534	#DIV/0!
A. fulvescen	Lake sturgeon	2011	JL	Sturgeon sampling site 1	70.5	6	cobble/boulder	14.6138		-26.3443			3.5		-27.1443	#DIV/0!
A. fulvescen	Lake sturgeon	2011	S	Sturgeon sampling site 1	71	5	cobble/boulder	15.1039		-25.6527			3.589		-26.2593	#DIV/0!
A. fulvescen	Lake sturgeon	2011	JL	Sturgeon sampling site 1	71	5.5	cobble/boulder	14.5752		-29.0528			2.90152		-31.4616	#DIV/0!
A. fulvescen	Lake sturgeon	2011	A	Sturgeon sampling site 2	71	6	cobble/boulder	15.1574		-25.8295			3.5		-26.6295	#DIV/0!
A. fulvescen	Lake sturgeon	2011	S	Sturgeon sampling site 1	71.5	5	cobble/boulder	15.552		-27.3531			3.64222		-27.8485	#DIV/0!
A. fulvescen	Lake sturgeon	2011	A	Sturgeon sampling site 1	71.5	6	cobble/boulder	14.1576		-29.1589			3.5		-29.9589	#DIV/0!
A. fulvescen	Lake sturgeon	2011	JU	Sturgeon sampling site 1	72	5.5	cobble/boulder	16.946		-25.0089			3.71375		-25.3599	#DIV/0!
A. fulvescen	Lake sturgeon	2011	JU	Sturgeon sampling site 1	72	5.5	cobble/boulder	15.2967		-25.5722			3.73511		-25.8813	#DIV/0!
A. fulvescen	Lake sturgeon	2011	A	Sturgeon sampling site 1	72	6.5	cobble/boulder	15.3352		-27.9321			3.55251		-28.6168	#DIV/0!
A. fulvescen	Lake sturgeon	2011	S	Sturgeon sampling site 1	72.5	5.5	cobble/boulder	15.3104		-27.7649			3.5		-28.5649	#DIV/0!
A. fulvescen	Lake sturgeon	2011	A	Sturgeon sampling site 1	73	6	cobble/boulder	15.5567		-24.5452			3.58061		-25.1696	#DIV/0!
A. fulvescen	Lake sturgeon	2011	JL	Sturgeon sampling site 1	73.5	5	cobble/boulder	14.6659		-27.8657			3.63856		-28.3687	#DIV/0!
A. fulvescen	Lake sturgeon	2011	A	Sturgeon sampling site 1	74	5	cobble/boulder	14.9958		-27.3041			3.58475		-27.9197	#DIV/0!
A. fulvescen	Lake sturgeon	2011	JL	Sturgeon sampling site 2	74	5.5	cobble/boulder	14.3357		-24.8198			3.61515		-25.3714	#DIV/0!
A. fulvescen	Lake sturgeon	2011	A	Sturgeon sampling site 1	74	6	cobble/boulder	15.3053		-24.3409			3.5		-25.1409	#DIV/0!
A. fulvescen	Lake sturgeon	2011	JL	Sturgeon sampling site 1	74	7	cobble/boulder	14.7284		-27.1501			3.65342		-27.6226	#DIV/0!
A. fulvescen	Lake sturgeon	2011	A	Sturgeon sampling site 1	74.5	6.5	cobble/boulder	15.5023		-26.2521			3.74314		-26.5455	#DIV/0!
A. fulvescen	Lake sturgeon	2011	A	Sturgeon sampling site 1	74.5	6.5	cobble/boulder	14.8775		-27.4198			3.5		-28.2198	#DIV/0!
A. fulvescen	Lake sturgeon	2011	JU	Sturgeon sampling site 1	75	7	cobble/boulder	14.6116		-25.4035			3.5		-26.2035	#DIV/0!
A. fulvescen	Lake sturgeon	2011	MY	Sturgeon sampling site 1	75.5	6	cobble/boulder	15.1259		-26.8713			3.5		-27.6713	#DIV/0!
A. fulvescen	Lake sturgeon	2011	S	Sturgeon sampling site 1	75.5	6.5	cobble/boulder	14.4608		-28.3356			3.55544		-29.0139	#DIV/0!
A. fulvescen	Lake sturgeon	2011	S	Sturgeon sampling site 2	76	5.5	cobble/boulder	16.0714		-29.0737			3.72015		-29.4121	#DIV/0!
A. fulvescen	Lake sturgeon	2011	JU	Sturgeon sampling site 2	76	6	cobble/boulder	14.3214		-25.4365			3.80288		-25.6153	#DIV/0!
A. fulvescen	Lake sturgeon	2011	S	Sturgeon sampling site 2	76	6	cobble/boulder	15.7561		-27.3096			3.5		-28.1096	#DIV/0!
A. fulvescen	Lake sturgeon	2011	A	Sturgeon sampling site 1	77	5	cobble/boulder	15.24		-27.1202			3.53698		-27.8386	#DIV/0!
A. fulvescen	Lake sturgeon	2011	A	Sturgeon sampling site 1	77	6	cobble/boulder	15.9055		-25.1878			3.63186		-25.7046	#DIV/0!
A. fulvescen	Lake sturgeon	2011	A	Sturgeon sampling site 1	77.5	6	cobble/boulder	14.3939		-28.7109			3.5		-29.5109	#DIV/0!
A. fulvescen	Lake sturgeon	2011	JU	Sturgeon sampling site 1	78	6	cobble/boulder	13.6337		-28.4361			3.5		-29.2361	#DIV/0!
A. fulvescen	Lake sturgeon	2011	S	Sturgeon sampling site 1	78	6	cobble/boulder	14.5746		-24.8696			3.55799		-25.5424	#DIV/0!
A. fulvescen	Lake sturgeon	2011	JL	Sturgeon sampling site 1	78	6.5	cobble/boulder	15.036		-27.6761			3.58693		-28.2871	#DIV/0!
A. fulvescen	Lake sturgeon	2011	A	Sturgeon sampling site 1	78.5	7	cobble/boulder	15.0392		-27.5971			3.81318		-27.7565	#DIV/0!
A. fulvescen	Lake sturgeon	2011	A	Sturgeon sampling site 1	79	3	cobble/boulder	14.9494		-27.7967			3.5		-28.5967	#DIV/0!
A. fulvescen	Lake sturgeon	2011	JL	Sturgeon sampling site 1	80	7.5	cobble/boulder	12.9376		-27.7649			3.5		-28.5649	#DIV/0!
A. fulvescen	Lake sturgeon	2011	S	Sturgeon sampling site 3	81	6	cobble/boulder	15.0695	15.7581	-27.8304	-30.9487		3.60495	4.84127	-28.4033	-29.5877
A. fulvescen	Lake sturgeon	2011	O	Sturgeon sampling site 1	81	7	cobble/boulder	15.7106		-27.7857			3.66601		-28.2325	#DIV/0!
A. fulvescen	Lake sturgeon	2011	JL	Sturgeon sampling site 1	81	8	cobble/boulder	15.0555		-26.5925			3.5		-27.3925	#DIV/0!
A. fulvescen	Lake sturgeon	2011	A	Sturgeon sampling site 2	81	31.5	cobble/boulder	16.1436		-25.768			3.66759		-26.2116	#DIV/0!
A. fulvescen	Lake sturgeon	2011	JU	Sturgeon sampling site 2	82	6.75	cobble/boulder	15.6882		-25.8099			3.5		-26.6099	#DIV/0!
A. fulvescen	Lake sturgeon	2011	A	Sturgeon sampling site 1	83	7	cobble/boulder	14.7238		-25.4267			3.5		-26.2267	#DIV/0!
A. fulvescen	Lake sturgeon	2011	S	Sturgeon sampling site 1	83.5	7	cobble/boulder	15.5239		-27.4202			3.5		-28.2202	#DIV/0!
A. fulvescen	Lake sturgeon	2011	S	Sturgeon sampling site 1	84	6.5	cobble/boulder	14.6244		-27.8258			3.5		-28.6258	#DIV/0!
A. fulvescen	Lake sturgeon	2011	JU	Sturgeon sampling site 2	84	7.5	cobble/boulder	17.1412		-25.8957			4.06822		-25.6062	#DIV/0!
A. fulvescen	Lake sturgeon	2011	JL	Sturgeon sampling site 1	84	8	cobble/boulder	14.2239		-27.5858			3.5		-28.3858	#DIV/0!
A. fulvescen	Lake sturgeon	2011	MY	Sturgeon sampling site 1	84	8.5	cobble/boulder	15.997		-25.6757			3.45202		-26.5841	#DIV/0!
A. fulvescen	Lake sturgeon	2011	A	Sturgeon sampling site 1	86	7.5	cobble/boulder	15.1923		-25.2553			3.58624		-25.8677	#DIV/0!
A. fulvescen	Lake sturgeon	2011	JL	Sturgeon sampling site 1	87	8	cobble/boulder	15.3856		-27.2422			3.54967		-27.933	#DIV/0!
A. fulvescen	Lake sturgeon	2011	A	Sturgeon sampling site 1	88	9	cobble/boulder	15.4807		-26.6957			3.5		-27.4957	#DIV/0!
A. fulvescen	Lake sturgeon	2011	JU	Sturgeon sampling site 2	90	8	cobble/boulder	15.4749		-25.2451			3.62254		-25.7813	#DIV/0!
A. fulvescen	Lake sturgeon	2011	A	Sturgeon sampling site 1	90.5	5	cobble/boulder	15.5868		-24.7359			3.5		-25.5359	#DIV/0!
A. fulvescen	Lake sturgeon	2011	JU	Sturgeon sampling site 2	91	8	cobble/boulder	16.164		-26.4847			3.48319		-27.3223	#DIV/0!
A. fulvescen	Lake sturgeon	2011	S	Sturgeon sampling site 2	93	9	cobble/boulder	16.2907		-26.664			3.59113		-27.2661	#DIV/0!
A. fulvescen	Lake sturgeon	2011	A	Sturgeon sampling site 1	96	12	cobble/boulder	16.2082		-26.1351			3.65964		-26.5948	#DIV/0!
A. fulvescen	Lake sturgeon	2011	S	Sturgeon sampling site 1	97	10	cobble/boulder	16.7392		-24.4684			3.73123		-24.785	#DIV/0!
A. fulvescen	Lake sturgeon	2011	MY	Sturgeon sampling site 1	98	8.5	cobble/boulder	17.2454		-23.1587			3.5107		-23.9349	#DIV/0!
A. fulvescen	Lake sturgeon	2011	JL	Sturgeon sampling site 1	109	13.5	cobble/boulder	15.0873		-24.9959			3.63495		-25.5063	#DIV/0!
A. fulvescen	Lake sturgeon	2011	MY	Sturgeon sampling site 1	110	12.5	cobble/boulder	17.1012		-24.9702			3.70228		-25.344	#DIV/0!
A. fulvescen	Lake sturgeon	2011	JL	Sturgeon sampling site 2	110	15.5	cobble/boulder	14.2002		-23.8758			3.63929		-24.3772	#DIV/0!
A. fulvescen	Lake sturgeon	2011	JU	Sturgeon sampling site 1	114.5	15.5	cobble/boulder	14.5445		-25.4491			3.57839		-26.0783	#DIV/0!
A. fulvescen	Lake sturgeon	2011	JL	Sturgeon sampling site 1	116	16	cobble/boulder	16.4486		-24.6091			3.60456		-25.1829	#DIV/0!
A. fulvescen	Lake sturgeon	2011	JU	Sturgeon sampling site 1	119	14	cobble/boulder	17.0278		-25.3589			3.73465		-25.6688	#DIV/0!
A. fulvescen	Lake sturgeon	2011	JU	Sturgeon sampling site 1	119	16	cobble/boulder	15.09		-26.5636			3.82822		-26.6949	#DIV/0!
A. fulvescen	Lake sturgeon	2011	JU	Sturgeon sampling site 1	121	17	cobble/boulder	14.2045		-24.5836			3.34933		-25.7345	#DIV/0!
A. fulvescen	Lake sturgeon	2011	JL	Sturgeon sampling site 1	121	18	cobble/boulder	16.4703		-23.882			3.66002		-24.3409	#DIV/0!
A. fulvescen	Lake sturgeon	2011	JL	Sturgeon sampling site 1	123	18	cobble/boulder	14.6772		-25.1955			3.54593		-25.8945	#DIV/0!
A. fulvescen	Lake sturgeon	2011	S	Sturgeon sampling site 1	123.5	16	cobble/boulder	15.742	14.3467	-24.4902	-29.7761	-30.2234	3.61195	9.21432	-25.0484	-25.7389
A. fulvescen	Lake sturgeon	2011	A	Sturgeon sampling site 1	124	21	cobble/boulder	15.3733	13.0876	-25.113	-32.4966		3.45762	28.6206	-26.0086	-26.4505
A. fulvescen	Lake sturgeon	2011	JU	Sturgeon sampling site 2	127.5	24	cobble/boulder	14.1954		-24.5429			3.5		-25.3429	#DIV/0!
A. fulvescen	Lake sturgeon	2011	JU	Sturgeon sampling site 1	130	20	cobble/boulder	15.4582		-24.8244			3.48663		-25.6543	#DIV/0!
A. fulvescen	Lake sturgeon	2011	JL	Sturgeon sampling site 1	133	23.5	cobble/boulder	15.0183		-25.5448			3.5		-26.3448	#DIV/0!
A. fulvescen	Lake sturgeon	2011	JL	Sturgeon sampling site 1	143	35	cobble/boulder	15.367		-28.0167			3.3471		-29.1731	#DIV/0!
A. fulvescen	Lake sturgeon	2011	JU	Sturgeon sampling site 2	157	35	cobble/boulder	16.3325		-25.7973			3.92566		-25.7515	#DIV/0!
Hirudinea sp.	Leech	2010	A	Codette Reservoir - Littoral sampling site	N/A	N/A	sand/clay/silt		11.5021		-27.7525			5.27177		-25.9311
Hirudinea sp.	Leech	2010	A	Codette Reservoir - Littoral sampling site	N/A	N/A	sand/clay/silt		12.0574		-31.1311			4.50789		-30.1871
C. catostomus	Longnose Sucker	2011		Sturgeon sampling site 1	N/A	N/A	cobble/boulder		12.7622		-27.8558			4.12408		-27.4755
C. catostomus	Longnose Sucker	2011		Sturgeon sampling site 1	N/A	N/A	cobble/boulder		13.0326		-30.1938			6.24446		-27.5656
C. catostomus	Longnose Sucker	2011		Sturgeon sampling site 1	N/A	N/A	cobble/boulder		13.1659		-27.668			4.19667		-27.1732
C. catostomus	Longnose Sucker	2011		Sturgeon sampling site 2	N/A	N/A	cobble/boulder		13.0206		-27.4116			3.98552		-27.2614
C. catostomus	Longnose Sucker	2011		Sturgeon sampling site 2	N/A	N/A	cobble/boulder		13.6343		-28.2184			4.26411		-27.6207
C. catostomus	Longnose Sucker	2011		Sturgeon sampling site 3	N/A	N/A	cobble/boulder		12.8953		-27.8905			4.05365		-27.6252
C. catostomus	Longnose Sucker	2011		Sturgeon sampling site 3	N/A	N/A	cobble/boulder		14.5384		-27.2425			4.14195		-26.8336
C. catostomus	Longnose Sucker	2011		Sturgeon sampling site 3	N/A	N/A	cobble/boulder		13.1339		-26.98			3.99816		-26.8081
C. catostomus	Longnose Sucker	2011		Sturgeon sampling site 3	N/A	N/A	cobble/boulder		12.6071		-26.7016			4.07792		-26.3962
Ephemeroptera sp.	Mayfly	2010	A	Sturgeon sampling site 2	N/A	N/A	cobble/boulder		11.1536		-32.3857			6.82636		-29.3849
Ephemeroptera sp.	Mayfly	2010	A	Codette Reservoir - Littoral sampling site	N/A	N/A	sand/clay/silt		10.2399		-27.6558			5.12538		-25.9822
Ephemeroptera sp.	Mayfly	2010	A	Sturgeon sampling site 2	N/A	N/A	cobble/boulder		9.36981		-30.4673			5.59362		-28.3479
Ephemeroptera sp.	Mayfly	2010	A	Sturgeon sampling site 2	N/A	N/A	cobble/boulder		9.82448		-31.4094			6.24499		-28.7809
Ephemeroptera sp.	Mayfly	2010	A	Sturgeon sampling site 2	N/A	N/A	cobble/boulder		8.08913		-30.8371			7.08966		-27.6877
Ephemeroptera sp.	Mayfly	2010	A	Sturgeon sampling site 2	N/A	N/A	cobble/boulder		9.00649		-33.7577			6.82373		-30.7584
Ephemeroptera sp.	Mayfly	2010	A	Sturgeon sampling site 3	N/A	N/A	cobble/boulder		11.4735		-28.985			6.42528		-26.2339
Ephemeroptera sp.	Mayfly	2010	A	Sturgeon sampling site 3	N/A	N/A	cobble/boulder		18.123		-29.4891			6.27611		-26.8389
Ephemeroptera sp.	Mayfly	2010	A	Sturgeon sampling site 3	N/A	N/A	cobble/boulder		14.1263		-32.4712			14.3635		-27.3718
Ephemeroptera sp.	Mayfly	2010	A	Sturgeon sampling site 1	N/A	N/A	cobble/boulder		8.85873		-30.7046			5.33166		-28.825
Ephemeroptera sp.	Mayfly	2010	A	Sturgeon sampling site 1	N/A	N/A	cobble/boulder		8.89291		-30.1678			6.38364		-27.4444
Ephemeroptera sp.	Mayfly	2010	A	Sturgeon sampling site 1	N/A	N/A	cobble/boulder		10.1366		-28.3909			5.31313		-26.5291
Ephemeroptera sp.	Mayfly	2010	A	Sturgeon sampling site 1	N/A	N/A	cobble/boulder		11.0227		-30.048			6.06236		-27.5512
Ephemeroptera sp.	Mayfly	2010	A	Sturgeon sampling site 1	N/A	N/A	cobble/boulder		10.9378		-30.1567			6.09945		-27.6326
Ephemeroptera sp.	Mayfly	2010	A	Sturgeon sampling site 1	N/A	N/A	cobble/boulder		9.98945		-32.1837			15.07		-26.9952
Ephemeroptera sp.	Mayfly	2010	A	Codette Reservoir - Littoral sampling site	N/A	N/A	sand/clay/silt		10.6415		-30.4149			5.12231		-28.7445
Ephemeroptera sp.	Mayfly	2010	A	Codette Reservoir - Littoral sampling site	N/A	N/A	sand/clay/silt		9.19626		-26.3127			6.31374		-23.6366
Ephemeroptera sp.	Mayfly	2010	A	Codette Reservoir - Littoral sampling site	N/A	N/A	sand/clay/silt		9.34495		-25.1929			5.62704		-23.0444
Chironomidae sp. (non-Tanymidae)	Midge	2010	A	Sturgeon sampling site 2	N/A	N/A	cobble/boulder		7.43312		-26.7037			7.43026		-23.3778
Chironomidae sp. (non-Tanymidae)	Midge	2010	A	Sturgeon sampling site 3	N/A	N/A	cobble/boulder		9.8051		-30.3797			9.86919		-26.1459
Chironomidae sp. (non-Tanymidae)	Midge	2010	A	Sturgeon sampling site 3	N/A	N/A	cobble/boulder		9.30342		-29.2975			6.94319		-26.2295
Chironomidae sp. (non-Tanymidae)	Midge	2010	A	Sturgeon sampling site 1	N/A	N/A	cobble/boulder		11.917		-33.8974			14.8856		-28.7314
Chironomidae sp. (non-Tany)	Midge	2010	A	Codette Reservoir - profundal sampling site	N/A	N/A	sand/clay/silt		11.1245		-29.2126			5.15019		-27.5134
Chironomidae sp. (non-Tanymidae)	Midge	2010	A	Codette Reservoir - profundal sampling site	N/A	N/A	sand/clay/silt		10.1981		-27.9689			5.12526		-26.2955
Chironomidae sp. (non-Tanymidae)	Midge	2010	A	Codette Reservoir - profundal sampling site	N/A	N/A	sand/clay/silt		11.5727		-31.476			5.60618		-29.3456
Chironomidae sp. (non-Tanymidae)	Midge	2010	A	Codette Reservoir - profundal sampling site	N/A	N/A	sand/clay/silt		12.2779		-30.5765			5.59931		-28.4521
Chironomidae sp. (non-Tanymidae)	Midge	2010	A	Codette Reservoir - profundal sampling site	N/A	N/A	sand/clay/silt		9.29781		-34.4412			6.05731		-31.9481
Chironomidae sp. (non-Tanymidae)	Midge	2010	A	Codette Reservoir - profundal sampling site	N/A	N/A	sand/clay/silt		13.0314		-29.2189			5.07399		-27.5993
Chironomidae sp. (non-Tanymidae)	Midge	2010	A	Codette Reservoir - profundal sampling site	N/A	N/A	sand/clay/silt		10.9112		-30.5911			5.2382		-28.8029
Chironomidae sp. (non-Tanymidae)	Midge	2010	A	Codette Reservoir - profundal sampling site	N/A	N/A	sand/clay/silt		10.5959		-33.4087			5.76282		-31.146
Chironomidae sp. (non-Tanymidae)	Midge	2010	A	Codette Reservoir - profundal sampling site	N/A	N/A	sand/clay/silt		8.49083		-26.831			5.36041		-24.9239
Chironomidae sp. (non-Tanymidae)	Midge	2010	A	Codette Reservoir - profundal sampling site	N/A	N/A	sand/clay/silt		10.5575		-32.9733			6.01476		-30.5121
Chironomidae sp. (non-Tanymidae)	Midge	2010	A	Codette Reservoir - profundal sampling site	N/A	N/A	sand/clay/silt		10.2788		-32.9577			5.96718		-30.5327
Chironomidae sp. (non-Tanymidae)	Midge	2010	A	Codette Reservoir - profundal sampling site	N/A	N/A	sand/clay/silt		9.85102		-29.1883			6.29403		-26.5258
Chironomidae sp. (non-Tanymidae)	Midge	2010	A	Codette Reservoir - profundal sampling site	N/A	N/A	sand/clay/silt		14.0492		-29.1493			5.67551		-26.9594
Chironomidae Tanymidae sp.	Midge	2010	A	Codette Reservoir - profundal sampling site	N/A	N/A	sand/clay/silt		10.7471		-26.7546			5.45091		-24.763
Dytiscidae sp.	Predacious diving beetle	2010	A	Codette Reservoir - profundal sampling site	N/A	N/A	sand/clay/silt		10.4893		-27.6154			4.97187		-26.1063
M. macrolepidotum	Shorthead Redhorse	2011		Sturgeon sampling site 3	N/A	N/A	cobble/boulder		14.4233		-27.3815			4.01136		-27.1872
M. macrolepidotum	Shorthead Redhorse	2011		Sturgeon sampling site 3	N/A	N/A	cobble/boulder		14.1236		-28.0136			4.31429		-27.3414
M. macrolepidotum	Shorthead Redhorse	2011		Sturgeon sampling site 3	N/A	N/A	cobble/boulder		15.1992		-28.406			4.00971		-28.2145
Physa sp.	Snail	2010	A	Sturgeon sampling site 2	N/A	N/A	cobble/boulder		8.6854		-29.1157			5.43238		-27.1411
Planorbella sp.	Snail	2010	A	Sturgeon sampling site 2	N/A	N/A	cobble/boulder		10.9243		-29.99			5.37286		-28.0711
Lymnaea sp.	Snail	2010	A	Codette Reservoir - profundal sampling site	N/A	N/A	sand/clay/silt		7.90472		-24.7357			4.52992		-23.7623
Lymnaea sp.	Snail	2010	A	Codette Reservoir - profundal sampling site	N/A	N/A	sand/clay/silt		11.0771		-25.4552			5.20601		-23.6992
Lymnaea sp.	Snail	2010	A	Codette Reservoir - profundal sampling site	N/A	N/A	sand/clay/silt		11.1303		-25.4539			5.44355		-23.469
Lymnaea sp.	Snail	2010	A	Codette Reservoir - profundal sampling site	N/A	N/A	sand/clay/silt		11.0003		-25.0746			4.58614		-24.0274
Physa sp.	Snail	2010	A	Codette Reservoir - Littoral sampling site	N/A	N/A	sand/clay/silt		8.90906		-26.3439			6.54101		-23.5176
Physa sp.	Snail	2010	A	Codette Reservoir - Littoral sampling site	N/A	N/A	sand/clay/silt		11.3456		-31.0287			5.69781		-28.8201
Physa sp.	Snail	2010	A	Codette Reservoir - Littoral sampling site	N/A	N/A	sand/clay/silt		10.0094		-25.4373			5.38997		-23.5023
Physa sp.	Snail	2010	A	Codette Reservoir - Littoral sampling site	N/A	N/A	sand/clay/silt		10.1509		-27.5498			4.99467		-26.0157
Physa sp.	Snail	2010	A	Codette Reservoir - Littoral sampling site	N/A	N/A	sand/clay/silt		10.1396		-24.5466			5.40179		-22.6005
Physa sp.	Snail	2010	A	Codette Reservoir - Littoral sampling site	N/A	N/A	sand/clay/silt		12.3896		-25.1055			7.13267		-21.9329
Planorbella sp.	Snail	2010	A	Codette Reservoir - profundal sampling site	N/A	N/A	sand/clay/silt		9.20734		-31.5801			5.03931		-29.9976
Planorbella sp.	Snail	2010	A	Codette Reservoir - profundal sampling site	N/A	N/A	sand/clay/silt		9.99219		-24.2866			5.52883		-22.2243
Planorbella sp.	Snail	2010	A	Codette Reservoir - profundal sampling site	N/A	N/A	sand/clay/silt		8.61844		-23.136			4.1826		-22.663
Planorbella sp.	Snail	2010	A	Codette Reservoir - profundal sampling site	N/A	N/A	sand/clay/silt		9.50649		-25.9766			5.56058		-23.8861
Plecoptera sp.	Stonefly	2010	A	Sturgeon sampling site 1	N/A	N/A	cobble/boulder		12.1624		-29.887			4.65567		-28.7508
Plecoptera sp.	Stonefly	2010	A	Sturgeon sampling site 1	N/A	N/A	cobble/boulder		11.9985		-29.3991			4.94196		-27.9233
Plecoptera sp.	Stonefly	2010	A	Sturgeon sampling site 2	N/A	N/A	cobble/boulder		9.54054		-30.7679			6.33276		-28.0788
S. vitreus	Walleye	2011		Sturgeon sampling site 1	N/A	N/A	cobble/boulder		16.123		-26.4632			3.68609		-26.8694
S. vitreus	Walleye	2011		Sturgeon sampling site 2	N/A	N/A	cobble/boulder		16.9277		-27.8856			4.00706		-27.6985
S. vitreus	Walleye	2011		Sturgeon sampling site 2	N/A	N/A	cobble/boulder		15.6159		-27.3465			3.54091		-28.0564
S. vitreus	Walleye	2011		Sturgeon sampling site 3	N/A	N/A	cobble/boulder		15.3793		-27.0397			4.01264		-26.8432
S. vitreus	Walleye	2011		Sturgeon sampling site 3	N/A	N/A	cobble/boulder		16.0828		-26.2347			3.57467		-26.8718
S. vitreus	Walleye	2011		Sturgeon sampling site 3	N/A	N/A	cobble/boulder		16.9641		-26.9682			4.21522		-26.4447
S. vitreus	Walleye	2011		Sturgeon sampling site 3	N/A	N/A	cobble/boulder		16.2717		-25.2352			3.83759		-25.3491
S. vitreus	Walleye	2011		Sturgeon sampling site 3	N/A	N/A	cobble/boulder		15.2753		-27.2855			3.86852		-27.3424
S. vitreus	Walleye	2011		Sturgeon sampling site 3	N/A	N/A	cobble/boulder		15.6005		-25.7765			3.89749		-25.781
S. vitreus	Walleye	2011		Sturgeon sampling site 3	N/A	N/A	cobble/boulder		15.592		-27.107			3.96154		-26.9983
S. vitreus	Walleye	2011		Sturgeon sampling site 3	N/A	N/A	cobble/boulder		17.0446		-27.1006			4.11833		-26.7295
S. vitreus	Walleye	2011		Sturgeon sampling site 3	N/A	N/A	cobble/boulder		15.5459		-26.57			4.05518		-26.3022
S. vitreus	Walleye	2011		Sturgeon sampling site 3	N/A	N/A	cobble/boulder		16.1165		-25.4253			3.44698		-26.3453
S. vitreus	Walleye	2011		Sturgeon sampling site 3	N/A	N/A	cobble/boulder		15.5075		-27.0177			3.73634		-27.3243
S. vitreus	Walleye	2011		Sturgeon sampling site 3	N/A	N/A	cobble/boulder		16.1858		-27.2575			4.04196		-27.0117
S. vitreus	Walleye	2011		Sturgeon sampling site 3	N/A	N/A	cobble/boulder		15.686		-26.6321			3.74847		-26.9151
S. vitreus	Walleye	2011		Sturgeon sampling site 3	N/A	N/A	cobble/boulder		16.2694		-27.3958			3.92786		-27.3461
S. vitreus	Walleye	2011		Sturgeon sampling site 3	N/A	N/A	cobble/boulder		15.6389		-25.8693			3.73767		-26.1733
Coroxidae sp.	Water boatmen	2010	A	Codette Reservoir - profundal sampling site	N/A	N/A	sand/clay/silt		10.4723		-26.5985			4.60476		-25.5272
Coroxidae sp.	Water boatmen	2010	A	Codette Reservoir - profundal sampling site	N/A	N/A	sand/clay/silt		10.1734		-34.1671			5.78049		-31.8899
Gerridae sp.	Water crawler	2010	A	Codette Reservoir - profundal sampling site	N/A	N/A	sand/clay/silt		10.5496		-28.5184			5.92977		-26.1222
Gyrinidae sp.	Whirligig beetle	2010	A	Codette Reservoir - profundal sampling site	N/A	N/A	sand/clay/silt		10.2851		-27.4121			5.1226		-25.7415
Gyrinidae sp.	Whirligig beetle	2010	A	Codette Reservoir - profundal sampling site	N/A	N/A	sand/clay/silt		10.5345		-32.4576			6.41777		-29.7114
L. complanata	White heelsplitter	2010	A	Sturgeon sampling site 1	N/A	N/A	cobble/boulder		9.15303		-30.5374			6.6401		-27.6488
L. Complanata (juv.)	White heelsplitter	2010	A	Sturgeon sampling site 2	N/A	N/A	cobble/boulder		9.15636		-30.6025			4.7927		-29.2987
L. Complanata (juv.)	White heelsplitter	2010	A	Sturgeon sampling site 2	N/A	N/A	cobble/boulder		9.08145		-30.6868			5.01148		-29.1343
L. Complanata (juv.)	White heelsplitter	2010	A	Sturgeon sampling site 2	N/A	N/A	cobble/boulder		8.97866		-30.0557			4.46479		-29.1702
L. Complanata (juv.)	White heelsplitter	2010	A	Sturgeon sampling site 2	N/A	N/A	cobble/boulder		8.41091		-30.3327			4.58337		-29.2891
L. complanata	White heelsplitter	2010	A	Codette Reservoir - Littoral sampling site	N/A	N/A	sand/clay/silt		11.1508		-30.26			5.61406		-28.1228
L. complanata	White heelsplitter	2010	A	Codette Reservoir - Littoral sampling site	N/A	N/A	sand/clay/silt		10.5171		-29.7936			5.18078		-28.0631
C. commersonii	White Sucker	2011		Sturgeon sampling site 3	N/A	N/A	cobble/boulder		12.9936		-29.5339			4.00263		-29.3544
C. commersonii	White Sucker	2011		Sturgeon sampling site 3	N/A	N/A	cobble/boulder		13.0811		-26.8356			3.98648		-26.6838
C. commersonii	White Sucker	2011		Sturgeon sampling site 3	N/A	N/A	cobble/boulder		14.3265		-26.1998			4.12385		-25.8198
C. commersonii	White Sucker	2011		Sturgeon sampling site 3	N/A	N/A	cobble/boulder		13.7717		-25.9766			3.88528		-26.0032
C. commersonii	White Sucker	2011		Sturgeon sampling site 3	N/A	N/A	cobble/boulder		13.4474		-25.7727			3.7658		-26.0221
C. commersonii	White Sucker	2011		Sturgeon sampling site 3	N/A	N/A	cobble/boulder		15.3719		-25.9553			3.90647		-25.9437
C. commersonii	White Sucker	2011		Sturgeon sampling site 3	N/A	N/A	cobble/boulder		13.3398		-26.3893			3.99289		-26.2265
C. commersonii	White Sucker	2011		Sturgeon sampling site 3	N/A	N/A	cobble/boulder		13.2193		-28.6726			4.09011		-28.3472
C. commersonii	White Sucker	2011		Sturgeon sampling site 3	N/A	N/A	cobble/boulder		12.9981		-27.2574			3.91935		-27.2229
C. commersonii	White Sucker	2011		Sturgeon sampling site 3	N/A	N/A	cobble/boulder		12.7025		-26.6937			3.68456		-27.1029
C. commersonii	White Sucker	2011		Sturgeon sampling site 3	N/A	N/A	cobble/boulder		14.3359		-26.6473			4.19147		-26.1606
C. commersonii	White Sucker	2011		Sturgeon sampling site 3	N/A	N/A	cobble/boulder		13.1163		-25.58			4.24211		-25.0155
C. commersonii	White Sucker	2011		Sturgeon sampling site 3	N/A	N/A	cobble/boulder		13.6129		-26.8753			4.12531		-26.4929
Oligochaeta sp.	Worm	2010	A	Codette Reservoir - profundal sampling site	N/A	N/A	sand/clay/silt		8.75061		-18.0672			5.69446		-15.8613
